# Supplementary material for: MOTS-c is an exercise-induced mitochondrial-encoded regulator of age-dependent physical decline and muscle homeostasis
Source: Nat Commun. 2021 Jan 20;12:470. doi: 10.1038/s41467-020-20790-0 (PMC7817689; doi:10.1038/s41467-020-20790-0)
Supplement: Supplementary file 3 — Supplementary Data 1 [file 41467_2020_20790_MOESM3_ESM.xlsx]

## Sheet: MotsC Metabolomics for PCA no M
Compound	Liver Ctrl Mouse1 Inj 1	Liver Ctrl Mouse1 Inj 2	Liver Ctrl Mouse2 Inj 1	Liver Ctrl Mouse2 Inj 2	Liver Ctrl Mouse3 Inj 1	Liver Ctrl Mouse3 Inj 2	Liver Mots Mouse1 Inj 1	Liver Mots Mouse1 Inj 2	Liver Mots Mouse2 Inj 1	Liver Mots Mouse2 Inj 2	Liver Mots Mouse3 Inj 1	Liver Mots Mouse3 Inj 2	Muscle Ctrl Mouse1 Inj 1	Muscle Ctrl Mouse1 Inj 2	Muscle Ctrl Mouse2 Inj 1	Muscle Ctrl Mouse2 Inj 2	Muscle Mots Mouse1 Inj 1	Muscle Mots Mouse1 Inj 2	Muscle Mots Mouse2 Inj 1	Muscle Mots Mouse2 Inj 2	Muscle Mots Mouse3 Inj 1	Muscle Mots Mouse3 Inj 2
MALONATE	4277.16	4024.79	5152.95	5439.61	4287.12	4613.88	5645.36	4859.3	2651.18	2357.99	3023.72	3036.07	12134.6	14788.1	7271.22	8180.05	9014.71	11580.8	8985.63	9299.76	11239.8	11409.3
D-GLUCOSE	5.37214e+07	5.25043e+07	2.07435e+07	2.0292e+07	3.16654e+07	3.00941e+07	5.38469e+07	5.4443e+07	4.05827e+07	2.68835e+07	2.73525e+07	3.12537e+07	1.75417e+07	1.66462e+07	6.04876e+06	6.03507e+06	6.84867e+06	5.69398e+06	7.74653e+06	7.5118e+06	5.914e+06	5.59601e+06
L-LACTATE	1.8626e+07	2.29176e+07	1.58066e+07	2.18636e+07	9.75856e+06	7.52994e+06	3.13088e+07	2.97111e+07	1.75972e+07	1.90661e+07	1.24959e+07	1.42574e+07	2.05289e+08	2.78114e+08	1.07447e+08	152926821	3.45143e+07	9.56848e+07	1.02987e+08	1.34908e+08	1.19784e+08	122457278
G6P-F6P	936934	985617	802575	907082	294211	255694	924586	955671	1.10601e+06	1.12533e+06	839541	877517	278971	252112	123066	135353	1.59022e+06	1.31263e+06	685398	677184	218002	236171
F16-BP	80238.8	78196.1	9827.54	11413.4	3757.41	2723.38	9213.1	9181.72	24627.5	23819.9	15948.9	16126.7	34120.7	33771.6	13713.7	14261.3	61931.1	46959.2	10336.1	10915.2	6694.28	5945.29
G3P	483.137	396.772	0	0	0	0	163.547	209.434	86.0307	72.4638	60.5227	66.361	7017.83	5945.64	3200.05	3252.7	3271.49	2574.68	1978.93	2007.1	1748.97	1884.64
3PG	7218.56	7118.19	1332.68	1388.32	1553.51	1133.04	3151.99	2743.72	1597	1666.11	1615.28	1623.26	10190.9	11271.2	5289.78	5223.85	11232.9	9250.49	11094.4	12165.9	4449.2	4778.17
PEP	619.665	589.242	8.64291	17.1727	262.286	143.488	137.679	196.317	127.204	23.7818	90.6213	89.2277	143.293	103.18	13.2862	53.1026	661.808	466.844	1689.41	1825.06	0	17.6819
OXALOACETATE	75.5283	18.5062	0	0	10.6341	0	55.6743	55.7569	0	0	28.1071	15.8052	36.7674	29.263	0	40.1776	81.5794	42.7649	26.4991	0	0	0
GLUTATHIONE	746573	620036	360594	446530	113212	77379.9	341601	405524	1.10876e+06	1.24892e+06	557979	544481	192186	118511	68942.5	66693.1	182615	97067.5	99841.3	60931.6	104039	104358
L BETA-ALANINE	1.43807e+07	1.51906e+07	1.13301e+07	1.46081e+07	6.36278e+06	5.72641e+06	1.16712e+07	1.28543e+07	8.19785e+06	8.48605e+06	5.70875e+06	6.56429e+06	1.51166e+07	1.44342e+07	1.27149e+07	9.35649e+06	1.17379e+07	8.44269e+06	9.75431e+06	7.88864e+06	8.79644e+06	9.22817e+06
L-ALANINE	408079	361211	304840	367376	212950	206595	274482	271494	208937	224607	143414	177433	6.37467e+07	5.84716e+07	4.53472e+07	4.11804e+07	4.30759e+07	3.172e+07	3.95487e+07	3.74911e+07	4.33433e+07	4.23537e+07
L-ARGININE	59420.2	69240.4	75863.9	93326.8	33073.5	25231.3	98688.5	103867	64390.9	69215.6	54063.1	61528.9	2.5146e+06	2.77248e+06	1.51705e+06	1.86514e+06	1.56729e+06	1.12036e+06	1.42353e+06	1.62694e+06	1.52232e+06	1.53574e+06
L-ASPARAGINE	157808	175178	216004	238797	187973	165787	209180	230416	159556	178315	130073	136528	292520	268901	182350	196622	275608	195956	155396	165636	184968	181447
L-ASPARTATE	827727	823442	357919	434056	255962	191336	440014	347206	269469	220079	101489	78431.7	739809	724130	248776	249440	789662	484760	259277	268186	469803	357829
L-CYSTEINE	20.6359	21.1735	86.5892	38.0297	0	0	1313.75	324.931	284.111	0	16.348	8.97365	0	53.7881	16.2143	20.0451	68.7852	0	0	0	0	0
L-CYSTINE	0	0	45.8953	49.3298	15.7166	33.6419	31.0957	36.3706	0	0	0	0	467.068	663.821	1867.07	2231.24	1945.43	2086.06	1168.66	1622.49	3187.96	2342.33
L-GLUTAMIC-ACID	4.23188e+06	4.3482e+06	2.10706e+06	2.52439e+06	1.43435e+06	1.0159e+06	2.66966e+06	2.78305e+06	1.6177e+06	1.40821e+06	1.10339e+06	891394	3.75266e+06	3.42287e+06	1.9663e+06	2.00674e+06	3.41482e+06	2.36761e+06	1.70417e+06	1.81348e+06	3.4213e+06	3.2107e+06
L-GLUTAMINE	7.86125e+06	8.5503e+06	6.75478e+06	7.07831e+06	2.73904e+06	2.27585e+06	9.1664e+06	9.87805e+06	5.58203e+06	5.38071e+06	7.3892e+06	7.63195e+06	1.12227e+07	1.18427e+07	7.49377e+06	8.55809e+06	9.32203e+06	8.92011e+06	8.44397e+06	9.01977e+06	1.06809e+07	1.05889e+07
L-GLYCINE	1.37287e+06	1.48988e+06	1.25728e+06	1.62766e+06	996651	550329	1.08509e+06	1.65364e+06	1.01303e+06	1.09361e+06	88743.9	979388	3.10127e+06	644795	3.23166e+06	2.49838e+06	2.47046e+06	1.16064e+06	1.69652e+06	1.32215e+06	1.22679e+06	1.73225e+06
L-HISTIDINE	1.45289e+06	1.68897e+06	1.58159e+06	1.91126e+06	1.01224e+06	786924	1.57946e+06	1.82683e+06	1.56988e+06	1.81724e+06	1.19256e+06	1.33939e+06	1.60077e+06	1.54103e+06	1.00909e+06	1.14917e+06	1.16311e+06	714937	898825	986148	985964	901442
L-LYSINE	851680	1.05169e+06	1.10989e+06	1.27816e+06	535517	460946	1.09507e+06	1.01897e+06	764132	752713	511582	581416	917665	1.23973e+06	580482	742987	569427	664157	590574	801732	529934	641227
L-METHIONINE	1.44184e+06	1.39748e+06	1.61853e+06	2.01036e+06	1.28093e+06	1.05504e+06	1.57885e+06	1.61998e+06	1.62707e+06	1.71338e+06	786682	979566	2.7779e+06	2.43972e+06	1.45784e+06	1.36686e+06	1.04138e+06	648412	1.33042e+06	1.24308e+06	776740	731068
L-ORNITHINE	230325	277313	1291.7	335743	229524	194168	307806	290713	201836	197649	131610	152493	43884.2	60683.5	19394.7	29544.7	19205.6	20037.3	21307.8	28953.6	26368.5	25157
L-PHENYLALANINE	6.23282e+06	6.27702e+06	6.25472e+06	7.59012e+06	4.76731e+06	3.80474e+06	7.39963e+06	7.59078e+06	6.75608e+06	6.14612e+06	4.14761e+06	4.72182e+06	1.14777e+07	1.10631e+07	6.59311e+06	6.3824e+06	7.20553e+06	5.26267e+06	6.46392e+06	6.18735e+06	6.96384e+06	6.80945e+06
L-PROLINE	1.07993e+07	9.77199e+06	6.34448e+06	7.62876e+06	6.23201e+06	5.67837e+06	7.89737e+06	7.63444e+06	6.81068e+06	6.86445e+06	3.65777e+06	4.28377e+06	9.15998e+06	7.97418e+06	6.36085e+06	5.13231e+06	5.69919e+06	4.16351e+06	4.89926e+06	4.37737e+06	5.21751e+06	5.13552e+06
L-SERINE	151352	158267	223093	232695	173247	164012	191866	200459	145639	159185	119889	114402	471279	463337	319200	338903	369941	314414	300762	326129	335645	332997
L-THREONINE	1.22244e+06	1.31555e+06	1.2356e+06	1.3883e+06	708920	537326	1.29439e+06	1.33766e+06	1.06487e+06	1.00093e+06	823333	848019	3.46197e+06	3.75983e+06	2.57602e+06	2.66803e+06	2.30544e+06	1.89277e+06	2.2954e+06	2.44676e+06	2.36977e+06	2.41539e+06
L-TRYPTOPHAN	1.24066e+06	1.18562e+06	1.00088e+06	1.2065e+06	930503	749136	1.3816e+06	1.34282e+06	1.23095e+06	1.28162e+06	740347	926474	368323	348363	188819	166388	227602	166676	160917	158871	211625	229105
L-TYROSINE	1.9214e+06	2.32034e+06	2.20023e+06	2.46499e+06	1.87453e+06	1.41834e+06	2.18901e+06	2.29397e+06	2.22979e+06	2.15269e+06	1.3413e+06	1.48668e+06	4.57619e+06	4.85751e+06	2.98185e+06	2.29399e+06	2.27959e+06	1.91136e+06	2.19044e+06	1.88003e+06	2.00839e+06	2.06684e+06
L-VALINE	8.49651e+06	8.70843e+06	8.77366e+06	9.47419e+06	5.53764e+06	4.97654e+06	7.71107e+06	7.79193e+06	7.83607e+06	7.95133e+06	6.80112e+06	6.01773e+06	1.48675e+07	16124792	8.20515e+06	8.66703e+06	8.33758e+06	7.34829e+06	7.92208e+06	8.07142e+06	8.96171e+06	8.9924e+06
2-AMINOADIPATE	731858	752210	378028	466807	163781	109604	534276	589114	130585	112083	48372.2	34894.4	37642.5	32993.5	18798.4	18285.9	20123.5	16283.8	10437.1	9007.47	12957.7	12706.1
ACETYLCARNITINE	828334	876090	375597	386633	310156	252720	795423	767581	277432	238369	493796	609681	5.22383e+07	5.54342e+07	5.72905e+07	5.39461e+07	4.71226e+07	3.93447e+07	5.97029e+07	6.20295e+07	6.64957e+07	6.7779e+07
ALLANTOIN	7.84954e+06	8.00361e+06	4.97556e+06	5.3231e+06	5.18431e+06	3.90821e+06	6.0234e+06	6.15501e+06	7.66175e+06	5.46613e+06	5.08633e+06	6.40021e+06	2.47121e+06	2.1913e+06	926668	868128	1.06284e+06	808606	1.50997e+06	1.29823e+06	1.11239e+06	1.1189e+06
BETAINE	5.23815e+07	6.16055e+07	7.32794e+07	8.01869e+07	2.75421e+07	2.89296e+07	5.68223e+07	5.91742e+07	4.94704e+07	4.58212e+07	5.57032e+07	5.01298e+07	1.61836e+07	1.63689e+07	5.81058e+06	5.89942e+06	5.91267e+06	5.35582e+06	4.33232e+06	4.25966e+06	6.39749e+06	6.40124e+06
CREATINE	1.13209e+07	1.05326e+07	8.00964e+06	9.33456e+06	5.31327e+06	4.98807e+06	7.70364e+06	6.92096e+06	6.43709e+06	6.27502e+06	3.92537e+06	4.2766e+06	5.57056e+08	5.1977e+08	3.88315e+08	3.56815e+08	3.97788e+08	317168111	3.50827e+08	3.4127e+08	4.07622e+08	4.10067e+08
CYSTATHIONINE	49928.8	56997.4	46156.4	50710.5	33042.1	25418	35768	38884	23298.1	25690.9	16675.6	16137.6	5032.26	4570.38	1945.39	2082.8	653.423	225.089	910.623	451.685	1128.36	816.124
GUANIDINOACETATE	164523	166206	101797	127663	121270	96496.4	225266	227433	100181	105294	60248.4	67269	130730	139445	121691	108058	130512	109295	137996	132853	115277	114801
HYDROXYPYRUVATE	4277.16	4024.79	5152.95	5439.61	4287.12	4613.88	5645.36	4859.3	2651.18	2357.99	3023.72	3036.07	12134.6	14788.1	7271.22	8180.05	9014.71	11580.8	8985.63	9299.76	11239.8	11409.3
HYPOTAURINE	1.45334e+06	1.58298e+06	1.42007e+06	1.66008e+06	482657	360830	1.31377e+06	1.38519e+06	720041	757416	547846	598430	425003	425809	142545	116429	158140	121526	122488	119023	119832	119281
N-ACETYL-ALANINE	156383	182225	129763	164808	70813.1	60907	157207	163326	63452.3	63201.1	48528.7	55037.9	1.62361e+06	1.57154e+06	2.12493e+06	1.66665e+06	956582	856887	947479	876939	1.18805e+06	1.23254e+06
N-ACETYL-GLUTAMATE	702482	597978	898351	972271	141765	116275	627933	616031	385614	409965	428491	436390	50206.9	51820.4	14796.6	14628	7014.87	7448.26	10883.4	10495.8	6481.7	6150.96
N-ACETYL-L-CYSTEINE	189.324	67.1376	30.8214	401.788	49.7141	107.306	323.614	219.447	26.8372	693.277	415.33	253.278	99.5105	194.696	115.366	57.9085	0	63.9829	157.796	561.19	224.43	68.5868
N-ACETYL-METHIONINE	37388.6	22977.1	45534.1	43789	11248.5	12849.3	50617.9	49527.2	37088.3	34742.4	26853.3	25238.8	34138.9	33764.3	20189.2	20791.8	12799.6	16051.3	56897.2	64100.8	22356.4	24403.4
N-ACETYL-SERINE	4.39114e+06	4.57024e+06	2.25263e+06	2.67334e+06	1.57292e+06	1.0148e+06	2.76995e+06	3.03089e+06	1.59213e+06	1.55836e+06	1.08544e+06	986959	4.3189e+06	3.52958e+06	2.20119e+06	2.11223e+06	3.84903e+06	2.41744e+06	1.83013e+06	1.88007e+06	3.56373e+06	3.42737e+06
NAD	15874	16186.7	9948.18	12703.9	4094.04	2937.27	11084.5	9826.89	7538.25	6835.33	8224.95	6643.94	16308.5	16365.1	7997.8	7924.56	2035.99	1577.51	2673.49	2540.72	6877.15	6486.91
PHOSPHOETHANOLAMINE	218968	217285	199789	237104	130194	96048.1	246628	258916	143175	147080	130740	131052	180863	167494	113097	109595	153738	113668	86628.7	86044.5	181470	168064
TAURINE	5.83469e+07	6.46359e+07	5.54961e+07	6.65369e+07	3.27066e+07	2.35013e+07	6.45918e+07	6.81687e+07	4.67334e+07	4.96888e+07	3.8905e+07	4.4203e+07	2.75282e+08	2.6002e+08	2.11405e+08	1.76894e+08	1.94741e+08	1.56813e+08	1.76938e+08	1.59628e+08	2.00056e+08	1.97552e+08
35-cGMP	0	0	0	14116.3	2881	15712.6	0	3469.75	0	8767.84	0	5049.88	0	0	9092.01	11588.3	0	0	7082.62	0	0	0
5PRA	2140.57	2398.58	2031.71	2314.5	915.733	692.92	2165.64	2363.87	2431.88	2232.25	1463.98	1265.56	3394.72	3286.36	3216.39	3333.95	4707.89	3831.19	4465.33	4662.16	3690.57	3659.22
ADENINE	1.23269e+06	1.31988e+06	847925	818321	474888	496646	977897	857034	798101	529798	501606	409678	615719	642608	389215	414372	328785	300821	234161	239510	481389	489330
ADP-dGDP	163459	171746	18214	19830.3	6841.35	5290.96	47920.6	46909.1	26554.9	25685.4	46804.3	45596	323997	309856	113793	105996	60085.1	50309.6	28751.9	30280.5	49305.8	43899.6
AICAR	1235.46	1621.16	1428.36	1420.16	812.638	622.292	1253.34	1694.41	1787.98	1466.46	899.731	947.428	2462.84	2539.59	1909.53	2171.33	3653.3	2742.69	1450.28	1316.62	4522.83	5054.15
AMP-dGMP	3.80286e+06	3.85625e+06	2.4799e+06	2.74246e+06	614258	493346	3.5589e+06	3.31669e+06	2.40045e+06	2.17305e+06	2.33231e+06	2.21269e+06	1.14764e+06	1.26522e+06	644137	676336	641376	586288	213391	228247	1.04414e+06	1.15702e+06
ATP-dGTP	2782.98	2740.05	0	25.9805	9.27424	0	73.0112	0	178.795	171.841	466.58	459.531	5066.21	18074.4	4417.52	8326.52	1607.84	1647.18	2960.4	2872.94	166.277	72.8333
cAMP	945.81	660.714	657.944	335.589	17.8757	21.6351	270.45	29.0106	1791.65	778.781	288.687	373.4	0	36.1387	0	22.3714	0	0	0	0	0	0
CMP	118208	126932	71704.4	84967.1	43744.8	35676.4	77394	74160.4	57961.6	59133.1	63540	67991.9	144660	137453	78801	76442.8	63732.3	47145.9	52301.2	49858.3	81578	80261.7
CYTIDINE	54413.4	58329.6	42463	45672.3	76721.3	64465.8	43765	43839.5	27710	17395.9	23441.5	28946.2	142172	148595	102961	103421	280469	261826	162889	156544	289972	293624
CYTOSINE	130276	137093	60468.1	68796.3	63786.8	55946.7	94664.6	101100	60589.1	52557.2	52616.3	52696.7	278921	281776	149697	146455	166954	140072	133030	130867	167837	172720
dAMP	677.919	904.166	142.856	134.463	0	0	121.202	20.8517	221.397	58.4588	549.885	559.486	609.022	904.653	724.893	662.946	0	547.46	13.4104	391.531	673.795	1091.64
dC	3830.8	4040.88	2118.16	2351.36	2924.56	2627.39	3069.32	3273.11	1723.69	778.831	426.715	472.194	55103.9	56433.4	30929.4	31166.6	37436.6	27568.1	27427.8	27308.7	34413.3	33376.9
dI	25461.6	24548.9	10506.9	11569.2	17128.4	12947.9	22172.2	22532.9	17486.1	13873.6	7596.34	9037.8	15677.3	15936.2	4165.12	4634.89	15029.8	11958	7920.29	8452.05	11882.7	10918.7
dIMP	84196.2	95362.2	23798.9	25190.4	13937	10557	41719.5	35510	29869.9	10812.6	14081.8	5252.52	39744.7	49946.4	16003.2	20286.9	35205	31320	13352.6	23750.1	53521.2	43070
dTMP	615.003	499.835	532.157	621.272	0	0	551.73	522.444	274.264	234.056	219.545	128.451	5753.92	5322.2	3424.38	3499.56	3305.27	2193.22	2284.32	2611.61	2984.11	2809.94
GDP	1783.76	2061.54	83.1783	10.5675	47.1048	86.1559	83.0873	0	33.0941	17.3882	268.66	215.554	930.907	1062.87	68.4442	94.4057	64.391	41.279	91.1489	16.1218	22.1763	60.0983
GMP	519123	525305	269083	332531	113194	86407.8	376293	393124	280560	278216	279272	291951	200090	169991	129199	134729	128067	101268	107340	96988.9	155508	146034
GUANINE	74830	74328.2	50196.9	56869.8	45443.7	36309	61684.5	58532.6	42955.2	29495.7	17859.2	17597.4	95540.9	92667.6	31744.1	31863	55204.6	43627.1	51913.7	53416.2	46544.1	48980
GUANOSINE	440687	415004	418042	485929	416198	354482	430983	407466	377669	377002	233540	292244	0	0	0	0	0	3984.06	0	219.346	1035.84	935.477
HYPOXANTHINE	1.76343e+07	1.81329e+07	1.51794e+07	1.78773e+07	1.17395e+07	1.09922e+07	1.81071e+07	1.76541e+07	1.54416e+07	1.48789e+07	1.04521e+07	1.09378e+07	2.52171e+06	2.36548e+06	1.70362e+06	1.36919e+06	2.45729e+06	2.2516e+06	2.0176e+06	1.76498e+06	2.29753e+06	2.29649e+06
IMP	1.06624e+06	1.08765e+06	780119	939487	298022	204592	918425	972818	866533	907990	603176	641930	1.61299e+07	1.49774e+07	1.15335e+07	1.08467e+07	8.90928e+06	6.4633e+06	9.48384e+06	9.21328e+06	1.02911e+07	1.00528e+07
INOSINE	1.15149e+07	1.19009e+07	1.02157e+07	1.24542e+07	8.27029e+06	7.02927e+06	1.15337e+07	1.18233e+07	9.98487e+06	9.88277e+06	6.55797e+06	7.14371e+06	2.5566e+06	2.61647e+06	1.83212e+06	1.57913e+06	2.4943e+06	2.18136e+06	2.04413e+06	1.90735e+06	2.29498e+06	2.36688e+06
THYMIDINE	51402	52000.9	29561.5	35854.7	22785.4	17243.4	44744.3	44530.7	23320.3	19295.7	9329.4	10633.6	228170	217411	128395	121681	125178	88403.2	96970.1	93654.3	92659.8	96959.6
THYMINE	18609.5	21559.2	15828.6	17010.3	6193.08	5931.3	23041	24503.1	13675.7	12204.1	17581.9	18565.7	24720.2	26516.2	15442.5	20408.7	19977.4	22056.4	19197.2	20440.1	24749.6	25899.9
UDP	6446.71	7422.35	1511.14	1929.75	1862.62	1136.87	2713.51	2392.54	1731.12	1838.2	2276.22	2580.56	4030.19	2017.62	2060.04	1623.12	3066.9	1850.33	659.198	530.297	1051.7	1266.32
UMP	1.06725e+06	1.13887e+06	737530	910537	212961	156003	807456	868183	767146	773583	693706	738795	586242	555885	341867	334742	308833	235061	247145	239571	368194	344708
URACIL	1.81859e+06	1.91162e+06	1.88672e+06	2.41003e+06	3.35723e+06	2.40921e+06	2.78696e+06	2.94905e+06	3.0549e+06	3.32138e+06	1.60143e+06	1.44523e+06	636556	576908	199014	192545	218314	152730	152676	150966	249172	243988
URATE	111774	109955	66262.6	87017.4	12157.7	7036.8	378986	382108	52207.5	56446.4	102898	112792	201782	148911	118040	99031.8	148972	77576.9	87453.6	75362.5	141403	120436
URIDINE	210891	214348	154444	161687	92415	71505.9	183781	208669	149312	95873	112807	143379	446804	407077	262147	247274	233531	175761	348667	315956	304625	299723
XANTHINE	1.73003e+06	1.85129e+06	1.7249e+06	2.0337e+06	1.68313e+06	1.20006e+06	1.90151e+06	2.43514e+06	1.85414e+06	2.27343e+06	1.27302e+06	1.69582e+06	443286	330050	187838	206581	380932	253032	211150	208340	283461	376430
XANTHOSINE	65970.9	64922.5	44353.3	54807.4	84632.3	54737.9	77858.4	67050.6	62357.3	66652	43354.6	49397.4	6889.22	5995.18	285.14	0	105.325	27.0029	187.918	189.951	28.5808	25.7309
O-PHOSPHO-L-SERINE	73062.9	75984.3	34230.3	40057	24288.7	17053.5	49204.3	47128.8	36048.8	26143.2	24232.2	18084.4	91779.1	84460.3	47870.8	50388.7	72173.4	48496.1	40710.1	47193.4	78865.7	66577.6
D-RIBOSE 5-PHOSPHATE	629404	639180	395790	471016	247298	191047	511806	519350	451907	478119	345711	368874	258394	245092	196265	193451	234331	173541	201244	202608	232919	232723
D-RIBOSE	1.22908e+06	1.24457e+06	488597	455020	715478	679661	1.25536e+06	1.26038e+06	969066	698416	595110	724124	416606	402147	150203	139498	169581	139610	184369	181444	153388	141260
D-RIBULOSE 15-BISPHOSPHATE	842.81	673.699	11.0245	44.5737	7.48667	27.8548	100.625	87.4229	152.278	150.706	105.187	62.8658	1095.77	1429.24	888.077	1084.26	837.376	773.1	1375.2	1661.99	632.575	760.768
6P-GLUCONATE	83366.3	82762	18304.6	21228.8	12729.8	9895.89	43517.4	45560.8	28757.6	27298.8	20674.7	19813.1	18398.5	17049	8060.44	7950.17	9852.6	9593.49	10352.9	10519.5	8590.59	7092.08
GLUCOSAMINATE	321.788	614.982	82.4574	73.6096	114.485	0	292.588	64.5631	38.2699	45.8394	90.3652	37.7483	0	0	0	0	136.865	0	0	0	0	0
DEOXYRIBOSE	5031.44	5966.07	4788.23	5464.58	1723.2	1235.7	4375.63	3541.13	2850.54	2794.35	1961.67	2255.33	39334.8	41632.7	22473.3	24333.5	31178.6	21028	32795.2	30390.5	34632.7	29697.1
CITRATE-ISOCITRATE	1.45267e+06	1.71135e+06	618978	871722	159621	82368	1.19204e+06	1.30637e+06	1.09854e+06	1.28667e+06	1.26657e+06	1.53508e+06	7.85942e+06	7.60851e+06	5.24116e+06	4.73338e+06	3.76194e+06	2.08249e+06	2.73111e+06	3.28603e+06	3.98514e+06	3.8215e+06
CIS-ACONITATE	41911.7	39117.6	33757.1	42487.8	7502.02	6412.66	38303.8	41598.8	44427.1	45558.7	43664.2	50352	95115.8	66736.7	30653.3	32798.3	47834.3	39095.4	42977.7	32811.5	62274	56216.3
ALPHA-KETOGLUTARIC-ACID	4394.95	3722.65	5157.46	4537.1	2730.89	2490.86	4701.72	4553.92	7222.86	5930.29	3627.86	2364.38	2372.55	1643.64	843.548	985.952	3425.34	2154.66	1590.33	970.56	1592.33	1524.53
SUCCINATE	123072	123052	81447.5	93320.5	25765.1	22262	580629	587612	64632.1	65969.2	125948	123022	272425	277445	150904	152339	119914	100259	30406.1	29545.5	42274	42290.1
FUMARATE	502358	496598	367766	401396	395417	331399	508801	511341	323096	324580	204802	208203	696668	649255	384985	376486	673538	590014	392034	380926	501181	491404
MALATE	8.74085e+06	8.695e+06	6.42508e+06	6.91912e+06	6.32917e+06	5.02017e+06	9.21839e+06	9.33616e+06	5.50294e+06	5.67155e+06	3.83991e+06	3.89388e+06	1.0785e+07	9.6707e+06	6.26967e+06	5.90092e+06	1.15711e+07	9.45757e+06	6.13985e+06	5.9349e+06	8.1064e+06	7.62951e+06
UDP-N-ACETYL-GLUCOSAMINE	239661	229070	50970.6	62943.5	25607.9	19163.6	122265	117073	75351.1	74604	100597	98687.2	28967.6	30152.8	10034.6	9442.83	12070.2	10161.4	4546.49	5610.07	12393.6	12641
