# Supplementary material for: MOTS-c is an exercise-induced mitochondrial-encoded regulator of age-dependent physical decline and muscle homeostasis
Source: Nat Commun. 2021 Jan 20;12:470. doi: 10.1038/s41467-020-20790-0 (PMC7817689; doi:10.1038/s41467-020-20790-0)
Supplement: Supplementary file 4 — Supplementary Data 2 [file 41467_2020_20790_MOESM4_ESM.xlsx]

## Sheet: HFD PC3 MSEA Results
NAME	SIZE	ES	NES	NOM p-val	FDR q-val	FWER p-val	RANK AT MAX	LEADING EDGE
GLYCOLYSIS + PENTOSE PHOSPHATE PATHWAY	11	0.508658	1.94984	0.0102459	0.051816	0.052	34	tags=82%, list=36%, signal=113%
PENTOSE PHOSPHATE PATHWAY	4	0.659341	1.60628	0.0392157	0.218415	0.354	34	tags=100%, list=36%, signal=149%
GLYCOLYSIS	7	0.423701	1.33013	0.137725	0.494708	0.772	16	tags=57%, list=17%, signal=64%
NUCLEOSIDE MONO-DI-TRI-PHOSPHATES	6	0.426966	1.28918	0.172549	0.431184	0.826	56	tags=100%, list=59%, signal=228%
CYTOSINE DERIVATIVES	4	0.428571	1.06494	0.362173	0.732181	0.981	55	tags=100%, list=58%, signal=228%
NUCLEOSIDE MONOPHOSPHATES	4	0.417582	1.02216	0.425051	0.69783	0.989	56	tags=100%, list=59%, signal=233%
CHARGED AMINO ACIDS	4	0.39011	0.957475	0.47012	0.70775	0.996	11	tags=50%, list=12%, signal=54%
PURINE METABOLISM	13	0.212008	0.904135	0.550098	0.709758	1	62	tags=85%, list=65%, signal=210%
GUANINE DERIVATIVES	4	0.351648	0.871853	0.60076	0.678272	1	62	tags=100%, list=65%, signal=276%
PYRIMIDINE METABOLISM	12	0.205823	0.813843	0.6917	0.692366	1	69	tags=92%, list=73%, signal=293%
HYPOXANTHINE DERIVATIVES	6	-0.2397	-0.704462	0.844488	0.832193	1	43	tags=67%, list=45%, signal=114%
URACIL DERIVATIVES	4	-0.288462	-0.713563	0.795802	0.914341	1	46	tags=75%, list=48%, signal=139%
THYMINE DERIVATIVES	3	-0.373188	-0.812782	0.670707	0.869446	0.999	30	tags=67%, list=32%, signal=94%
TCA CYCLE	7	-0.298701	-0.950266	0.5	0.729683	0.994	29	tags=57%, list=31%, signal=76%
NUCLEOBASES	7	-0.318182	-1.01046	0.417012	0.727458	0.989	68	tags=100%, list=72%, signal=326%
NUCLEOSIDES	5	-0.388889	-1.05907	0.354	0.764381	0.984	42	tags=80%, list=44%, signal=136%
XANTHINE DERIVATIVES	3	-0.630435	-1.35974	0.135755	0.315916	0.708	38	tags=100%, list=40%, signal=161%
HYDROPHOBIC AMINO ACIDS	5	-0.555556	-1.51629	0.0476191	0.219336	0.473	8	tags=60%, list=8%, signal=62%
POLAR AMINO ACIDS	8	-0.508621	-1.65084	0.0276134	0.171133	0.282	28	tags=75%, list=29%, signal=97%
AMINO ACIDS	17	-0.411765	-1.87316	0.0115607	0.102707	0.095	8	tags=41%, list=8%, signal=37%
Unless otherwise noted, statistical significance was determined using the two-sided Student t-test.
