# Supplementary material for: MOTS-c is an exercise-induced mitochondrial-encoded regulator of age-dependent physical decline and muscle homeostasis
Source: Nat Commun. 2021 Jan 20;12:470. doi: 10.1038/s41467-020-20790-0 (PMC7817689; doi:10.1038/s41467-020-20790-0)
Supplement: Supplementary file 5 — Supplementary Data 3 [file 41467_2020_20790_MOESM5_ESM.xlsx]

## Sheet: Raw metabolomics data Exercise
Compound	Cntrl_Exercised_Mouse1_Inj1	Cntrl_Exercised_Mouse1_Inj2	Cntrl_Exercised_Mouse2_Inj1	Cntrl_Exercised_Mouse2_Inj2	Cntrl_Exercised_Mouse4_Inj1	Cntrl_Exercised_Mouse4_Inj2	Cntrl_Exercised_Mouse5_Inj1	Cntrl_Exercised_Mouse5_Inj2	Cntrl_Sedentary_Mouse1_Inj1	Cntrl_Sedentary_Mouse1_Inj2	Cntrl_Sedentary_Mouse2_Inj1	Cntrl_Sedentary_Mouse2_Inj2	Cntrl_Sedentary_Mouse3_Inj1	Cntrl_Sedentary_Mouse3_Inj2	Cntrl_Sedentary_Mouse4_Inj1	Cntrl_Sedentary_Mouse4_Inj2	Cntrl_Sedentary_Mouse5_Inj1	Cntrl_Sedentary_Mouse5_Inj2	MOTSc_Exercised_Mouse1_Inj1	MOTSc_Exercised_Mouse1_Inj2	MOTSc_Exercised_Mouse2_Inj1	MOTSc_Exercised_Mouse2_Inj2	MOTSc_Exercised_Mouse3_Inj1	MOTSc_Exercised_Mouse3_Inj2	MOTSc_Exercised_Mouse4_Inj1	MOTSc_Exercised_Mouse4_Inj2	MOTSc_Exercised_Mouse5_Inj1	MOTSc_Exercised_Mouse5_Inj2	MOTSc_Sedentary_Mouse1_Inj1	MOTSc_Sedentary_Mouse1_Inj2	MOTSc_Sedentary_Mouse3_Inj1	MOTSc_Sedentary_Mouse3_Inj2	MOTSc_Sedentary_Mouse5_Inj1	MOTSc_Sedentary_Mouse5_Inj2
3-AMINOISOBUTYRATE	59408404	61324368	47360985	32076278	36874053	36601934	84337832	92090439	85179318	84483970	82147171	84389338	99894015	97596628	47043577	49594242	33338328	34024761	57475248	60051932	67027856	68016411	88073897	88829915	42659118	43532867	88881704	94428680	75871931	74253937	37035373	32877377	61836370	61994007
GLUCOSE	3160311687	3147375721	659938565	565476479	2845251412	2735984315	3838642664	3771595599	5265765813	5042818237	4358180953	4300061279	5021287189	5018561165	2377709591	2460309509	1892755961	1926297361	2927668844	2751478505	4024638600	4003881654	4289018521	4265761581	4090989392	4284972728	4531939078	4478443636	5178481368	5106512963	1811933430	1680525548	3601559249	3244611265
F1-6-BP	14632402	14147816	30817619	22697321	27253507	27435562	23148669	19798177	47150447	39644279	22466854	22277663	41361721	35515246	10647333	10704001	14595222	15105930	23918286	19923251	33122834	32268827	31380328	29599182	43402033	40231999	32889442	33098973	35224975	48150770	7201142	5720944	19809679	15870771
G3P	2409367	2907722	1670006	1756992	2759011	2424261	3840614	4060276	5538443	6086377	5604897	5305843	6867515	7847868	1409461	1435462	1096497	1173721	3202679	3408841	3088102	3071932	6154378	5688075	4448323	4048299	3370372	3036711	5081398	4905088	1089993	963757	2318174	2447775
3PG	2434140	2298426	250142	470827	273412	27457	12332358	11679516	2889243	1785528	1659570	1772572	87667	2463867	984334	911575	897971	998560	1433152	1637879	588676	744582	1418963	894902	2769041	2361680	2652867	1789716	21554	23055	2301047	2279065	2166942	3000067
PEP	745229	828118	31356	122355	0	0	4570929	4173163	308021	174655	596109	465091	0	8979	348553	331781	467412	465829	449625	510343	30999	10475	449877	217251	999727	943813	939190	524607	0	0	655624	570816	823665	1214048
LACTATE	30466224682	27902766621	26909585921	14346686199	17953578254	20652252643	42838560391	41038876677	48575459374	49963676849	45934872622	45688058165	52515009865	43217607133	29844320353	29362881255	27043465816	27450867538	36173010707	27983621598	40081354461	40732410588	49918163064	51717536930	42052992749	43777598874	47953150499	49425458751	33972035577	34107952692	22280331716	18589727958	42327470885	28214003777
L-ALANINE	12988082801	12416763449	13203256069	11018319051	14027756845	11718767983	15255284222	16693348611	18408267123	17597293941	15002038656	15065524702	18992179973	20294994240	12412340630	13816327398	10551132507	11096189360	12641740200	14536784112	17602913293	17439559522	16057426867	16645663601	15135221436	15320675058	18853694118	17143368103	16357221332	16800296807	9254922686	8571249887	14328958801	15534125990
L-ARGININE	374507393	350246506	196763179	118850545	150176815	169275184	356618962	335332681	310460361	307369267	445074553	462977054	331184858	330102256	245070456	247058475	201328111	201949294	336037993	278566779	374635386	379015979	301238328	281034754	351556990	327073766	497407371	503187614	383383405	380548362	188696792	163924206	304607698	227395702
L-ASPARAGINE	21049573	21117043	20126450	12918199	24101296	26352884	45537660	46375098	49165957	50525446	42660902	44331192	48745496	42476509	39681751	39997587	32676482	31829855	31349973	25722852	46569128	45968858	69396465	69585371	39829585	42239350	44644446	45938788	37739433	36658072	22627196	19987625	64387168	47741706
L-ASPARTATE	80735268	85425150	105079329	73571224	93709862	96332908	196497719	214209515	182408157	188852075	141344323	135313758	158367451	152290016	107191517	110388398	106443801	105580942	114181029	117112108	176300005	179258262	130343354	127924112	135004888	133352950	201091734	208092744	224445373	220462666	67220173	57984956	205417445	206204846
L-BETA-ALANINE	924677154	911841973	647094272	423947641	934418200	1333777525	1416691992	1388862259	1838623200	2274788653	2147282180	2199743387	1550868715	190658872	766430428	734737352	1081299595	986025150	1342191301	47009956	1093707148	1081063651	1776224317	1595714338	2139187041	1953245919	1034303434	1352155354	1740560402	1688539892	681485838	23369686	1470867152	908186044
L-CYSTEINE	8892	19241	5894	4745	544242	975956	186218	33168	227407	386314	3130876	3254489	1073640	53652	101684	11043	327584	245691	47450	17419	47732	56378	64874	78057	21895	52938	127669	392902	245883	290393	0	3422	1551365	42407
L-GLUTAMATE	746483175	753556636	608710471	393027047	468996574	511413714	1048968455	1107714084	1050078080	1069715589	1054054184	1046648391	1216851422	1122486481	615860560	630979029	461638226	464262962	744842261	723931010	827420506	840330451	1121440468	1106465276	547220866	569325485	1138702757	1201509502	979782101	975523764	483394604	399504987	816491676	743890857
L-GLUTAMINE	2478463474	2404713498	2100316396	1384897734	2462273807	2405108733	3693885317	3937982280	3396456183	3310176087	2525558825	2519544072	2763980744	2626389886	2705873795	2778951446	2197110499	2332521806	2740997502	2613222430	3125091932	3131079108	3523563128	3494052832	3083526041	3041382197	3620269751	3466326211	2437367111	2506491802	1975411728	1723530608	3564918633	2920683599
L-GLYCINE	370845312	369747788	375963230	227260214	448474510	425114202	511468133	557600129	855237107	839719909	546559277	537331235	785622461	781972650	404383021	410547500	352919117	373025168	708805266	674500798	727764728	725711942	581564745	551094052	642308851	636513131	687241021	658917096	665162142	654772008	281878946	247162037	549583984	456906987
L-HISTIDINE	241031249	234351878	184637998	115860162	162300738	163082786	356378011	387989389	440753566	442106338	421044749	425955396	394117332	379575329	212820926	220917567	209884453	208539189	272458287	243628085	361415618	356502203	463491295	456013678	394370860	382464137	455818795	441525273	299550136	294786932	150110202	136413379	384850385	323710480
L-LEUCINE-ISOLEUCINE	4813370412	4639283969	4177934662	3624705329	3815622248	3835239363	5786151870	5917202689	11510359686	11386508697	10089198167	10205463474	10651423375	10309342669	4777937336	4979546630	4556978040	4666197906	5436259663	5776815442	9615511087	9659917299	8085516422	8367949812	8714902738	7907262318	8554571029	8473143127	8690831645	9677871466	2613207957	2515133738	6008195390	5711562964
L-LYSINE	149125710	141533412	85457523	47832523	79362793	87095357	206135444	196445412	121002161	124071974	269528330	278274926	188047824	134986203	111579835	108757374	106497397	107296310	131596036	100444167	140557515	144599998	212700725	229816934	131480457	146311337	179684589	208487657	160768424	157689520	150419975	124095644	143431213	83388816
L-METHIONINE	486330782	472004177	414328832	354843548	427966705	333684403	596028785	702945479	1389842785	1361783339	1446107749	1452254476	1279497676	1498307648	544373121	586094023	479314713	498216690	493821102	610195987	931766673	950742007	980231810	881302259	819458824	776558817	1018857360	845632909	1047783927	1054292687	270261282	261708250	771837498	950932438
L-ORNITHINE	6601945	6737404	5914019	3187901	5716410	7027025	8119933	8296263	14064510	14765418	20150487	21655582	15475449	13156375	7096285	7379197	7288045	8086970	9813848	7372103	8278281	8907086	16805446	16222436	9664999	10370746	12408179	13358953	14393932	15431667	6630146	5673835	14051485	8863802
L-PHENYLALANINE	2438719680	2313155414	1943062191	1365177119	1923649840	1806267376	2810257456	2950675222	4875166467	4761836074	5211659650	5203750698	5124331108	4839229558	2151015261	2195296452	2037133022	2147148966	2597420365	2470538839	4101125730	4142717308	5370258912	5337423369	3615249291	3511633495	3905934241	3695767354	3731339919	3757677905	1127579717	997556658	3647557526	3232726012
L-PROLINE	545691884	538507861	565630556	398730162	745726051	660335532	698696152	788710671	919615933	903281156	1115790280	1101199212	870261167	953887053	547593414	581815250	584025320	639243246	648228811	705793182	944301164	943051763	1289284514	1203294705	981343533	958014971	1010722377	921212934	1011801905	998510256	538213585	491293420	829249398	802363178
L-SERINE	37473103	34256588	28267367	18085621	32643380	34629905	57677866	58955168	95057941	98577505	83382761	86143282	87641183	71224198	49056257	52193132	50423221	49721520	45270043	35567240	64965886	65241526	80403113	84461537	61146518	60940682	59489698	65038007	61636650	63268575	35635099	30598535	80455529	57091099
L-THREONINE	262895270	251633345	193884587	125051968	212513804	228800081	381101638	361859916	481660477	469545410	579283637	579050181	535127927	461725806	275236193	269101601	280757097	287983983	274654269	216833006	368270216	374364231	375524706	379508056	388597056	397474950	422937049	434639069	373383281	381795569	214742134	176611887	341444712	242991089
L-TRYPTOPHAN	72035856	70317434	65850711	44098873	33373803	77659625	142354810	99362059	163405912	213596169	232327000	238796298	225697369	81931248	73869817	70214681	151178005	126835388	142570645	60615342	99983009	120111920	302950707	386407880	237384738	290225337	157290598	265960960	42794892	47383119	55738440	41613533	280484239	80942635
L-TYROSINE	336157126	333195788	300227452	206866492	304166891	301141409	423984421	445198269	623762415	607880781	839161347	868981735	696151795	738793030	419984477	432419352	356814909	371967019	465395834	447661649	533765098	540483521	1075300781	1076804171	471106560	444425597	463028935	469963365	528383451	515454156	291890747	263617593	847965301	745674697
L-VALINE	1487410689	1436260283	1316896529	771902930	1246403568	1517709542	2274354684	2173939819	3658901641	3666513999	3764929032	3709721788	3702145701	2888036952	1813043530	1601360062	1759037598	1743734713	1923631549	1310938664	2687138530	2674104435	3424184772	3282179221	2791479273	2816074564	3017810529	3147017861	2862751439	2763947450	1192764443	945039972	2325629100	1381134165
2-AMINOADIPATE	4976601	4484629	2891345	1843341	2809552	3389106	6145653	6291589	7247774	7257918	12279033	12625032	9000272	5792442	3941616	3904654	4489475	4598644	4795965	4058651	7345571	7014001	10608529	10900165	8057632	9125860	7365453	8351717	7352437	7730638	1780536	1341781	6808058	5131921
ACETYLCARNITINE	21086562394	20987053561	23519206960	22313764301	14924984474	15762282446	22403268634	22815693478	32986443920	32962108380	28111983837	29859430944	29802313771	24028095627	21665440489	20880785528	15834904236	16423802964	25819210991	22477887270	23257308920	22526137067	26381693364	26960519561	18021719582	21112498388	22134176545	23485902592	24159662140	23188520323	16313383434	15607419917	24155969335	22044988578
ALLANTOIN	521712726	531343374	623219306	623125126	538917011	469756547	646903730	677266287	771460758	764420161	755334544	763657158	928559845	955472011	525127386	542141654	562962087	590961754	589545316	610434458	918855020	942268967	1091791045	1088089487	769445830	728125055	879842535	830362688	601080101	622836219	369549638	359081201	549088027	575871028
BETAINE	1751090176	1962443220	2266113500	1984119742	1887273674	1628200061	1769284285	1571369531	3246489457	3225887004	3494954849	3531713247	3990532159	3116618398	2103122803	2058909940	2040858808	2018921694	2413463296	2335577320	2229499467	2260417066	5188601831	5242255147	2067477467	2607989800	1932756253	2348905220	4112535701	4138091773	1470883087	1301635883	4005265560	3255590029
CREATINE	113000000000	109000000000	111000000000	92201339436	119000000000	110000000000	133000000000	138000000000	150000000000	151000000000	137000000000	136000000000	155000000000	152000000000	113000000000	120000000000	103000000000	108000000000	117000000000	119000000000	142000000000	143000000000	139000000000	145000000000	135000000000	139000000000	151000000000	149000000000	137000000000	142000000000	88389712723	79492975138	133000000000	123000000000
CYSTATHIONINE	297558	345183	545228	268667	187643	439987	471701	526657	996218	961543	1090133	1086949	1005218	815948	317934	427542	493805	417612	648848	489907	650941	620706	1037486	1007947	954658	986750	983656	1135828	1225141	1379079	260202	135060	800811	782572
GSH	590696156	687190802	759625406	583026366	583475413	309974515	522030909	750614243	960148863	879468000	710337548	690611002	1218647749	1873740716	408088776	429043243	492551889	525225033	490298703	700734731	1097832399	1112521459	846517849	794664335	859968340	760527381	847557482	760887714	659191032	683040432	230530702	223578352	430628320	947562880
GSSG	48827326	41998728	37869113	29652524	29579422	46251718	72448641	66231962	100811763	118646216	98198152	105416133	89798392	63054797	42475231	42240202	45098792	46292438	61993485	47558599	56691865	53925599	58247449	66939994	59459216	63995494	65822058	75319278	70206633	67943023	42683187	38841271	75821800	43664166
GUANIDINOACETATE	22994602	20518407	46865252	22081314	15524153	18979148	25071205	26648133	26833623	27248823	34176357	33997851	24367408	16125307	18260355	18248070	26033532	26790626	23966600	21588088	32913872	33227690	36362943	40129947	15090409	17411089	25406879	26298269	22700088	23706363	17076952	15467887	27016199	19977884
HYDROXYPYRUVATE	10431943	10151283	3418609	1924668	6177754	8196600	11439119	10899237	7555702	7913561	10358809	11031113	5872838	3963523	10579460	9909089	6400509	6491533	22122663	17902498	5217114	5523278	7723339	7908285	5963725	6697740	9145968	10046577	12741091	12631332	5982594	4281721	9267413	7099117
HYPOTAURINE	86758201	84986350	61707525	41727007	62820550	58477468	120184539	126710754	91615643	86929540	155738253	155796355	107302107	112972743	77267511	78686252	74488132	77978515	77924474	70750587	93343798	93775115	269138779	257080506	69310538	68593332	117091837	111346238	156706678	158416711	71535946	62410818	245854346	206173334
MALONATE	10431943	10151283	3418609	1924668	6177754	8196600	11439119	10899237	7555702	7913561	10358809	11031113	5872838	3963523	10579460	9909089	6400509	6491533	22122663	17902498	5217114	5523278	7723339	7908285	5963725	6697740	9145968	10046577	12741091	12631332	5982594	4281721	9267413	7099117
N-ACETYL-ALANINE	233809372	224033838	237414773	153368013	226273329	235569300	238307301	264921144	520442668	502476063	362596628	368559616	381360039	367536504	212938738	207939377	198783499	208364438	178126191	161293520	334411061	337433412	277169174	240524532	411729569	364658889	321944168	300669551	444053942	427587448	135940377	128027989	208443971	176470555
N-ACETYL-GLUTAMATE	2655237	2548672	3380397	4360057	21452872	9548855	3639873	4269678	4452987	4139051	6847616	8783615	5778190	7227422	3294349	3095015	3007796	3486388	7651242	9138846	5660777	5359695	7047255	7112663	3837145	3817196	5321448	3778560	26826808	27366446	1187480	1376728	5288126	7142931
N-ACETYL-L-CYSTEINE	1292972	1334654	881379	999186	94607	22260	834917	1599084	1457942	889954	26446	36905	76587	884123	399665	545797	283221	429178	1242133	1787112	2677748	2665867	1319649	925195	1082342	632080	463857	266191	18885	0	403014	352450	109953	605660
N-ACETYL-METHIONINE	19273049	19862195	29796392	26142516	10793509	6439775	12673190	17491064	28768490	27783018	25602735	25411619	27387496	34375804	15817699	17951066	20854457	22550847	29827043	41855901	37981529	35387903	15353354	15148741	24095164	21935937	17995501	15290789	7138956	6734384	12916692	12547869	24072991	35928800
N-ACETYL-SERINE	931055419	960146327	750771631	516415004	581973783	578404723	1287880764	1409601050	1316494020	1328395156	1277909106	1295406424	1537520948	1489851797	737539461	778380418	525531518	536908449	892146367	935212416	1061418730	1058265564	1370490865	1366023517	664131461	688795206	1394165139	1471307569	1211185910	1171329187	584268054	518759842	967183406	977331953
NAD	11482130	12525963	13661243	10653734	6837527	6636632	12305347	13408561	17203360	16912521	11306970	11967413	22528515	20901154	8652984	9136587	10984179	10937205	12627699	13835125	20719388	20424754	21370829	19516370	17125148	17814188	20438664	20814214	979446	935101	3944700	4057909	6862787	7474112
PHOSPHOETHANOLAMINE	36116185	36001630	22881790	13352688	24000789	26023104	40736214	41150733	61548855	63999661	61929621	60605369	52120047	48969645	25864820	25393054	26830490	27953314	37204233	33147996	48312246	48647904	42123768	44418037	48550641	48426873	52108695	53781141	49951648	49595883	13472894	10834598	54471867	48891689
TAURINE	49667963724	46727077958	47977481586	31570882188	43756819851	45506138577	62563382274	64697205202	80988898612	80308173442	68861575760	69148304482	82621922762	79513906177	48336153373	49801466971	45570454467	46800931575	51298630924	48279316802	65907614198	66874726911	66953774214	68350664567	64985121643	64692835096	73941457257	72173822953	62398083871	62850009280	31869327537	28034114071	59797933101	50286280630
UDP-GlcNAc	6393457	6199868	4895193	3198389	8059922	8812294	11103197	11030212	6137020	7094248	10148575	11489339	8098190	7197956	4200402	4052198	3564685	3713262	9892257	9034498	7092418	7778976	12067434	13656460	9790247	9302977	12148959	13014049	14885174	15501836	2952136	2685343	9934656	9302903
2-3-cCMP	284331	260657	19349	0	60980	59779	458091	582634	572582	668265	508360	509871	537146	421869	180701	166881	30382	43082	227612	186219	323186	404729	405828	335014	331625	245262	306041	299327	308738	288621	120778	133681	264726	249058
3-5-cGMP	4292884	1743768	513491	11958	3704303	4265053	2243350	789926	595588	508896	2031852	1905016	62722	2029327	2783430	3416543	2910456	1915170	389866	1716022	623932	177886	409335	354323	3281793	847698	1122373	41228	1481331	1084205	3944558	3865069	246842	166914
ADENINE	36619224	34244392	9816944	3404462	30783064	63225462	46581355	46532744	104446266	108380839	69648963	70826936	123348884	66356158	68050598	65016038	53619388	51669638	22263336	18727116	149336678	147611836	63806060	70421728	42026154	43738239	105151817	121929580	32402963	32238375	9825957	7257915	41234434	22230023
ADP	56574064	53920506	36066897	33625381	128484925	124760643	160157645	127172889	146319081	123536611	76964360	75951884	117894213	130775129	50617118	55524896	26582973	26782764	62493373	70245545	68454083	68235215	121696195	118279272	62616372	63282302	116286973	107034028	109734701	147787050	47371251	41031453	54040995	66855007
ADP-RIBOSE	192954	115282	284569	117867	416080	346304	481969	538407	715619	660492	434908	432946	712286	803827	378092	229616	203688	307155	435179	405993	513179	612645	711667	563397	690859	454502	725988	479362	356260	330024	466672	390960	417746	444669
AICAR	972765	995768	2906502	1961642	436005	559571	1573294	1484733	2465071	2511732	811134	861173	1920029	1499280	496853	534498	1092972	1181896	1717828	1397601	2236902	2334898	1685871	1507630	5054960	4184442	1928916	2053642	1946176	1925432	359633	314808	3768204	3423282
AMP	281862095	244633445	80847220	49977109	967727409	1184312664	598759680	562757838	461707160	473759253	258505141	274625132	303156341	227297877	199802921	194772762	110999410	113773503	196049234	135429825	246599974	259997732	325710951	316813549	247095066	227995632	542520188	555498849	514546126	501478612	111754837	83963459	183711838	127441767
ATP	8794235	8945105	9766762	7259116	10809957	11328976	12955754	11264818	21614694	21831755	16417043	16612109	28990548	23873669	4663191	3946392	3838902	4174515	13711245	9921789	13308452	13139528	37192746	35715963	12451987	12053620	16293435	15471854	20051172	19334460	3432933	2439685	8213953	4540877
cAMP	1247832	1074058	1338726	715224	1568018	2328227	2536546	1984567	5303710	5850149	4478200	4546775	6033251	4543202	1558453	1334871	2104814	1950970	1915211	1555960	3721409	3451786	2884566	2931836	3724152	4216270	3854578	4130025	2718769	2383308	33231	32505	1834872	1194701
CYTIDINE	5713309	5791854	4053492	3104576	7046344	5506745	11703960	14632514	31829669	28264947	15898725	17540757	21925029	23681218	3313767	4521776	1748603	2327541	8646737	11484628	14149207	15109231	16434537	15666645	10631360	9970868	23757436	20952277	23081784	22606259	1320176	1435419	11627129	13930486
CYTOSINE	156411540	164019909	165857988	139675762	75399096	69764583	123447956	125670080	361761560	356221943	303591019	306903666	255292771	244698815	161796720	163865190	134586526	134421355	163344711	153320483	237786481	232921047	146369746	155658494	168669032	183371473	176997192	178418442	397770860	397276489	73071140	70243829	288126730	262897235
dAMP	245601	179934	165480	177536	164185	188059	529598	417702	561877	599832	374552	528116	509285	491678	273540	306893	193344	197509	264063	222758	415304	387615	396300	235586	347359	281506	403128	410325	446012	463373	74262	56096	287576	300849
DEOXYCYTIDINE	9634388	10500797	9628713	8859487	12096672	10639745	14998044	15748609	36892504	36245074	23973086	23091533	21200381	21282801	9089645	9612434	10306982	10009956	16236442	17281987	19134548	17808404	19511757	19194176	14646388	14874643	18323113	17958374	36512974	36552427	7889109	7273212	15214834	15653169
dI	533498	757185	286762	219575	2015240	1539940	1186954	1062650	10774069	11151735	8667310	8392831	802271	1096166	641253	571423	241572	324029	6651625	7758309	3605972	3479441	1668485	1681485	181212	177730	1987610	1641014	18289200	18188126	1317927	1323840	1071615	1184473
DIHYDROURACIL	13333217	13667693	10431042	7773928	10730792	10073679	16604002	16577531	14443288	14752713	16790381	15157676	11634032	9688837	12012183	11889048	9584950	9258918	13950375	13044705	11664735	11718586	15486938	15056090	10897510	11768371	12585982	14738320	14204469	16115213	6950684	5400351	16446792	12050308
dIMP	2899063	3415934	2717123	1447655	1590902	2238697	6078248	5242942	6963128	7584355	7096105	7513243	10099739	4662678	2444696	2367684	2061167	2018204	5345225	2381975	4077955	4398330	9195907	8268003	2445444	3323901	6954893	10581904	5096229	5206728	1610556	954530	5794565	2268696
dTMP	765677	744443	1163853	827629	1062172	1065302	2214263	2246325	3073660	3137612	1883760	2006820	1914114	2080467	964603	984161	905971	930691	1546502	1429013	1913678	1836596	1946360	1940922	1911842	1735789	1997446	2076114	2733058	2677123	855688	786882	1739304	1826334
GDP	1239251	1236601	2125546	1732511	3537535	4766696	1576420	1275016	1081883	1035266	1234652	1247520	3640848	2301768	636427	482512	872171	874205	957169	832517	1597821	1608876	2166319	2240819	1482059	1599336	3477908	3544679	4002957	4520797	316891	247524	603969	308126
GMP	70677877	68028098	79276326	69175834	37641885	49542444	97466601	114802651	121307697	120413262	97046457	125031966	107289662	127991550	76599454	78876629	77596428	75231224	107977436	94738858	108824857	110374526	99430088	117750834	113190808	113702070	100127162	101176047	87933663	65697707	44457224	37594398	109698457	107344033
GTP	143982	143876	588056	370214	359644	425119	207894	432687	289781	190333	464295	445258	846869	850472	30694	41685	70038	86645	59932	57529	245712	382320	848558	839641	462199	320285	557863	617825	556036	623972	16344	11366	25253	101037
GUANINE	2090810	1860896	4797396	3104431	4174842	6254672	3100897	3174761	33496106	32770553	25795011	25446040	5106665	3237931	1384536	1618703	2111673	1821866	22579166	21956115	19727684	20012835	5238306	4946611	2289771	2774684	4735785	4615767	71477382	75522485	4427340	4044573	2382996	1508371
HYPOXANTHINE	751902191	743107749	387181268	305332325	522948438	393081492	295054187	350316241	387427714	344700125	749170234	739482247	315329691	417019959	374096835	417373171	277317268	329580648	372795358	457624718	409765103	404497861	357841632	328753503	212249832	201224030	319611174	262539542	1059535796	1040285438	271957476	255272107	537018365	699317302
IMP	4601735461	4409887314	5379691648	4491717298	4968824691	5452330115	5978088533	6798139887	8395678396	9746476240	7701099379	9167869242	8771812135	9914193928	6250899094	5297460560	5077148076	5061013067	6833452247	5676449739	7285224809	7669880642	8635948171	8839340746	8484006613	8040186405	7705155835	7553036942	9483202674	6508020784	3025684928	2667028047	7801139314	6567997683
INOSINE	918562655	912980783	516200566	401509928	643928750	620572319	489596093	521977606	819571403	747943883	1529044895	1495340064	721224298	712581058	492736189	498937592	473220058	516863648	592247654	601097434	675320130	673625227	701389437	681235265	432931474	418738318	579692249	544150914	1675875122	1753794067	289995544	260080907	1058105695	978241533
THYMIDINE	9708949	8192371	0	0	8640069	9335043	11465476	11103013	19060548	19572136	15345555	15977601	18071892	18525888	5913644	5877776	4822715	4366666	7346000	5913466	13289816	13662544	15837506	15066927	14171422	15067454	16188360	15721291	19248154	17682864	4253777	2583632	11451984	10931239
THYMINE	24123913	22680225	25521097	23721549	61705791	53650081	42055604	42292964	70490921	73421930	59954594	60090840	54635970	51161479	31966971	32374496	28710847	29184710	38884930	40383801	49791398	51425888	53133834	59308493	53961501	55929797	58118877	63101066	112093846	110678694	17611065	15923719	57681687	49844433
UDP	1184755	1279061	1321761	1524750	718334	1054609	680378	807345	832609	767931	721681	759449	1640977	1010018	614084	408346	542096	449280	1191839	1243773	856440	922453	1113159	1489047	1177062	966818	1095201	957829	1050166	474194	285157	493344	674275	533348
UMP	95968109	93174127	109133356	81958617	107632956	112338017	192715960	200837378	244299588	255399192	177295478	172744688	233017084	235071421	102178803	102704311	95793481	101524235	146761790	134732848	185893045	187372620	193281517	189299390	203169444	190022570	218254595	211063872	195383834	190198920	63718148	51604417	167770602	170859846
URACIL	47560001	45620079	30973151	27218089	38664446	33541192	59192113	60550739	95802222	98019340	75808220	79263973	67203192	67634580	40773136	44630122	35097010	37034459	47464175	52088604	78907814	79748983	85338258	86607892	72810094	78531189	79565237	75826019	74190353	76089363	17343478	17272025	106471159	110660623
URATE	41867264	42903518	28731279	25128696	13586159	15212200	60476602	60549975	58805004	62618275	59699350	60478602	43487617	42289236	37550535	37183557	34556031	33874656	37871264	38929485	55872126	55136199	73829820	82026171	42737474	44503071	56789092	62571349	22952018	22825346	22545495	22185859	51124412	47144554
URIDINE	449355461	455240973	254639171	220844305	180004371	155937921	307808177	329377341	705896234	666248445	759236553	749468484	481054589	512404531	313014145	322700881	241845102	255655258	470991660	510607019	415329723	419650005	368062178	368090948	333523211	331374797	361298468	332173170	913831977	910281284	160825645	156122384	775444185	818903596
XANTHINE	95392633	104180298	44309454	45501769	25052361	18842845	56051392	60271103	77856886	77765328	93043972	95643989	51912639	55589105	72205962	69682142	64720787	51086973	56237570	84108769	61656605	62289575	51458642	54844531	37876232	38931361	50377921	52312231	26968295	27272189	69990504	80275813	81986899	100600154
XMP	5130	20347	377497	150102	22702	142155	43455	11270	132595	155791	128848	112976	231911	131925	33584	0	7640	35267	30939	57395	163224	80358	54977	83005	33997	13773	0	50082	196404	269728	0	0	45855	0
O-PHOSPHO-L-SERINE	19787648	20151270	15794939	10537707	13004625	12234253	29301146	31450775	35918170	35537868	29627911	30148142	41623229	39971865	15907684	17082198	10410704	10673117	20046047	21486945	27497384	27567211	34444042	33777248	16859820	17639161	34550650	36086691	30101046	29221574	10266367	8694464	21973665	23000893
6PG	6565501	7010042	3904901	2798135	9586103	8987166	8458796	10016532	7829789	10185837	11420747	12116840	10175906	11900272	3852930	3452475	2862100	3293016	6759884	5990730	8246589	8712907	16430845	13199230	10912455	9894319	9302758	9398588	24652643	16770226	3180885	2650646	10237528	9691668
DEOXYRIBOSE	2375138	4671670	6015575	5345564	5551235	4398710	7159653	7957678	6096669	5810899	6031889	5871679	4137924	3245977	1764825	1500680	1352520	1734392	5205620	9611921	3545418	3370401	7496766	6999272	2912562	2452928	5421633	5906595	6766423	6861835	2260481	1853365	5187178	8688098
PRPP	111589	78583	634028	435210	144028	154644	107235	118882	31016	20016	32888	25965	90264	58600	3914	0	72929	49617	71821	40370	49239	78108	166973	189738	72890	106893	142158	178561	145858	146930	69519	34610	6640	8435
R5P-Ru5P	125581212	123718964	80452313	52461682	78139800	82366563	119192157	117369025	160271843	164391557	198267166	201417947	128348855	134696	104919395	104525575	85699438	93333774	113552432	101574041	141193002	140426094	109697653	105242082	94278864	92216409	110665224	105930035	194011659	191531705	43694309	36323785	182577570	176263561
RIBOSE	88491936	83229345	19580089	18884930	75702192	74279825	97794556	97285274	140132474	133537971	118705873	116426553	134006042	133554042	64520787	63766508	54525893	52092400	78772479	72536339	107396909	107510948	117831921	120308983	118042884	117219083	119462164	123563556	132402768	134185115	50413411	43032762	96385968	83307912
RIBULOSE-1-5-BP	642870	665171	1595043	1136523	1104558	2412695	819661	718428	1377948	1222372	1291933	1253435	1374270	1086597	507611	514402	594409	615354	1080723	948620	1204705	1135900	1173580	1038804	954461	882409	931199	973563	4769443	7463776	418064	355012	1649115	1212232
OAA	77395	90878	76868	124822	83115	24458	106723	191347	77567	166632	79628	130645	111843	182239	104600	32995	35784	47813	93070	161058	211696	138935	168265	194904	114384	91157	143051	102736	40831	24127	27200	5334	57637	93830
CITRATE-ISOCITRATE	1442418761	1494199287	1709656625	1521076046	1062427325	817475294	2030259847	2407923195	2428912439	2942309413	1870428710	1767481971	1970851959	2178187291	1048621043	1227019847	792693277	891982022	1706680708	1794287645	2021587224	2156335317	2721425825	2362785684	1478113313	1367194428	1883864507	2036133403	1287912845	1180511562	721604469	710562563	1248053366	1467568763
ACONITATE	42623762	46704359	46616565	38905832	34929730	30769513	72117766	78350695	77288967	80997590	49267143	46219263	56217018	68003426	31876907	37739200	21733959	25498244	48654640	54151492	63221783	62297883	75781967	74139771	51506205	37715746	59007293	53125359	41605337	41542021	24144424	23503604	41433081	47264875
ALPHA-KETOGLUTARATE	13890177	12873716	8652803	6266134	4988077	7528295	18949481	18059046	13937924	14806525	16180714	17252630	20340392	14452133	7077730	6623057	12024928	11172003	10488029	6850811	12482494	12270966	33487497	33560300	12180494	12178440	16289487	18108641	9730226	9286764	5827971	4368414	9233455	6877732
SUCCINATE	11955945	11182750	9793728	5211538	67157927	68482114	22232576	21490237	10959435	12117723	12771073	13449473	10417981	8845334	7142072	7396474	7077327	6604878	13592351	10942680	8536024	9673862	25211094	25645168	8128959	8971524	14108522	14235570	112620360	108454807	7399862	6184596	8552200	6304825
FUMARATE	174542225	173898594	109036509	77389298	111963683	114213307	267161450	277338353	142284780	141299075	175843815	180801470	118644760	117165409	101209966	101405648	74115139	81341744	159826017	149037013	123006160	125715356	218984362	223794151	114102282	113036275	170504513	166002451	174359337	176800619	121991017	105688055	161962358	169500658
MALATE	2096197016	2123676697	1356799353	1027781335	1476952770	1451479405	2952568956	3165162558	1666639286	1661830294	2028104393	2083077934	1401823200	1435537748	1208629266	1203727715	937323129	1019727394	1879380097	1861734060	1497051264	1519359351	2337578718	2429149468	1354463501	1314632859	1923226862	1880216403	2162811552	2128382430	1570145919	1411932504	1859497127	2019724423
