# Supplementary material for: MOTS-c is an exercise-induced mitochondrial-encoded regulator of age-dependent physical decline and muscle homeostasis
Source: Nat Commun. 2021 Jan 20;12:470. doi: 10.1038/s41467-020-20790-0 (PMC7817689; doi:10.1038/s41467-020-20790-0)
Supplement: Supplementary file 6 — Supplementary Data 4 [file 41467_2020_20790_MOESM6_ESM.xlsx]

## Sheet: Exercise PC1 MSEA results
NAME	SIZE	ES	NES	NOM p-val	FDR q-val	FWER p-val	RANK AT MAX	LEADING EDGE
HYDROPHOBIC AMINO ACIDS	6	0.777778	2.3466	0	0.00133516	0.002	25	tags=100%, list=26%, signal=127%
AMINO ACIDS	16	0.425	1.87084	0.0104603	0.0391705	0.09	25	tags=63%, list=26%, signal=70%
GLYCOLYSIS	6	0.555556	1.64451	0.0379507	0.109476	0.324	45	tags=100%, list=47%, signal=176%
POLAR AMINO ACIDS	7	0.452649	1.42363	0.116142	0.22011	0.641	41	tags=86%, list=43%, signal=139%
GLYCOLYSIS + PENTOSE PHOSPHATE PATHWAY	10	0.283721	1.08358	0.335306	0.638272	0.984	13	tags=40%, list=14%, signal=41%
PYRIMIDINE METABOLISM	10	0.232558	0.875221	0.578947	0.905922	0.999	75	tags=100%, list=78%, signal=410%
NUCLEOSIDE MONOPHOSPHATES	4	0.347826	0.852112	0.64503	0.812029	0.999	39	tags=75%, list=41%, signal=121%
URACIL DERIVATIVES	4	0.304348	0.7611	0.731076	0.855173	1	19	tags=50%, list=20%, signal=60%
THYMINE DERIVATIVES	3	0.268817	0.595892	0.940499	0.939435	1	6	tags=33%, list=6%, signal=34%
NUCLEOSIDES	3	-0.301075	-0.657701	0.878728	0.884895	1	5	tags=33%, list=5%, signal=34%
HYPOXANTHINE DERIVATIVES	6	-0.277778	-0.835835	0.618367	0.721277	0.999	8	tags=33%, list=8%, signal=34%
GUANINE DERIVATIVES	4	-0.347826	-0.875754	0.585551	0.725496	0.999	17	tags=50%, list=18%, signal=58%
TCA CYCLE	6	-0.3	-0.904452	0.525234	0.749683	0.999	70	tags=100%, list=73%, signal=346%
XANTHINE DERIVATIVES	3	-0.408602	-0.913795	0.548902	0.824872	0.999	27	tags=67%, list=28%, signal=90%
NUCLEOBASES	7	-0.329053	-1.04557	0.377049	0.66574	0.988	54	tags=86%, list=56%, signal=182%
DEOXYNUCLEOSIDE MONO-DI-TRI-PHOSPHATES	3	-0.505376	-1.07217	0.359918	0.713826	0.986	50	tags=100%, list=52%, signal=202%
DEOXYNUCLEOSIDE MONOPHOSPHATE	3	-0.505376	-1.09487	0.323651	0.810919	0.98	50	tags=100%, list=52%, signal=202%
NUCLEOSIDE MONO-DI-TRI-PHOSPHATES	7	-0.380417	-1.20787	0.223881	0.679123	0.924	22	tags=57%, list=23%, signal=69%
PURINE METABOLISM	14	-0.308362	-1.29533	0.164032	0.664262	0.839	58	tags=86%, list=60%, signal=185%
CHARGED AMINO ACIDS	3	-0.666667	-1.46717	0.0717213	0.495983	0.584	35	tags=100%, list=36%, signal=152%
PENTOSE PHOSPHATE PATHWAY	4	-0.597826	-1.49115	0.0789981	0.894757	0.544	18	tags=75%, list=19%, signal=88%
Unless otherwise noted, statistical significance was determined using the two-sided Student t-test.
