# Supplementary material for: MOTS-c is an exercise-induced mitochondrial-encoded regulator of age-dependent physical decline and muscle homeostasis
Source: Nat Commun. 2021 Jan 20;12:470. doi: 10.1038/s41467-020-20790-0 (PMC7817689; doi:10.1038/s41467-020-20790-0)
Supplement: Supplementary file 7 — Supplementary Data 5 [file 41467_2020_20790_MOESM7_ESM.xlsx]

## Sheet: Index
Supplementary Table S
	A	DESeq2 C2C12 RNAseq analysis (MOTS-c effect)
	B	DESeq2 skeletal muscle RNAseq analysis (MOTS-c effect after exercise)
	C	DESeq2 skeletal muscle RNAseq analysis (MOTS-c effect in sedentary animals)
	D	DESeq2 skeletal muscle RNAseq analysis (MOTS-c effect with activity levels as covariate)
		Unless otherwise noted, statistical significance was determined using the two-sided Student t-test.

## Sheet: A
Gene Name	log2FoldChange	p-value	FDR
Ifrd1	0.494588	5.00468e-15	4.32204e-11
Phlda1	0.62037	2.49088e-14	1.07556e-10
Dnaja4	0.71304	1.54642e-13	4.45161e-10
Hsph1	0.54701	1.01353e-09	2.18821e-06
Hspa1b	0.586913	8.11129e-09	1.40098e-05
Col3a1	-0.294935	9.73883e-09	1.40174e-05
Slc7a11	0.494705	1.79108e-08	2.20968e-05
Bag3	0.440655	1.16849e-07	0.000126138
Azin1	0.344653	1.93306e-07	0.000154054
Dnajb1	0.541173	1.96225e-07	0.000154054
Stip1	0.362571	1.73484e-07	0.000154054
Zfand2a	0.439379	3.00878e-07	0.000216532
Hspd1	0.319866	7.86262e-07	0.000485011
Txnrd1	0.205309	7.61641e-07	0.000485011
H1f0	-0.337437	1.4971e-06	0.000861928
Ptgs2	0.232139	1.61425e-06	0.000871293
Dnajb4	0.460853	2.79304e-06	0.00141886
Rgcc	0.908982	3.47806e-06	0.0016687
Atf3	0.512156	4.27373e-06	0.00194252
Ptges3	0.303054	5.19051e-06	0.00224126
Zwint	0.294828	7.09709e-06	0.00291859
Grem1	-0.308941	8.09798e-06	0.00317883
Hspa1a	0.662608	8.88938e-06	0.00333777
Mcl1	0.30599	1.15019e-05	0.00413877
Cacybp	0.365292	2.11594e-05	0.00630111
Hspa4l	0.362809	1.98003e-05	0.00630111
Jun	0.346022	2.05716e-05	0.00630111
Vps37b	0.409738	1.94197e-05	0.00630111
Ywhag	0.225837	1.82455e-05	0.00630111
Map1a	0.256449	2.2584e-05	0.00650119
Ypel5	0.303788	2.81687e-05	0.00784725
Fosl1	0.370483	3.26056e-05	0.00879944
Hspa5	0.215897	3.58657e-05	0.00938594
Areg	0.751636	3.73414e-05	0.00948471
Gm26619	-4.61059	3.87935e-05	0.00957202
Abhd4	0.324414	4.08421e-05	0.00979756
Avl9	0.430533	5.13189e-05	0.0113639
Dcbld2	0.231423	5.07537e-05	0.0113639
Serpine1	0.536637	5.07532e-05	0.0113639
4930533N22Rik	0.774227	6.21279e-05	0.0130863
Ahsa2	0.384068	6.12036e-05	0.0130863
Glul	0.37005	6.95411e-05	0.014299
Gm5148	-4.14047	8.21148e-05	0.0164917
Nabp1	0.362987	9.09804e-05	0.017857
Kif11	-0.625978	9.58023e-05	0.0181303
Pi4k2b	0.427649	9.65718e-05	0.0181303
Chka	0.263842	0.000102007	0.0187433
Lama4	-0.365458	0.000110504	0.0198815
Acta2	-0.283477	0.000119326	0.0202059
Cct7	0.187835	0.000115111	0.0202059
Washc2	0.231663	0.000118808	0.0202059
Rnd1	0.407664	0.000142011	0.0235848
Cryab	0.566633	0.000145952	0.0237819
Cxcl5	-0.456229	0.000180783	0.028912
Specc1	-0.205101	0.0001842	0.0289227
Uimc1	0.330438	0.000189832	0.0292749
Plaur	0.422348	0.000194895	0.0295283
Clba1	0.416302	0.000206602	0.0302409
Plk3	0.433318	0.000203888	0.0302409
Hspe1	0.733118	0.000222958	0.032091
Fbn1	-0.30467	0.000235943	0.0334033
5031439G07Rik	0.287667	0.000249018	0.0346858
Masp1	-0.328755	0.000261478	0.0358432
Sphk2	0.481609	0.000305812	0.0412655
Mki67	-0.355397	0.000310991	0.0413188
Gm20721	-3.98458	0.00031726	0.041513
Flna	-0.212903	0.000327653	0.042233
Mafg	0.214986	0.000348479	0.0442568
Dnaja1	0.583349	0.000367686	0.0460193
Hsp90aa1	0.549075	0.000415747	0.0512913
Dock11	-0.316778	0.000424558	0.0514322
Scx	-0.408423	0.0004288	0.0514322
Dnttip2	0.264891	0.000447501	0.05294
Ahsa1	0.242702	0.000482713	0.0563339
Hspb1	0.62479	0.000539528	0.0607682
Med25	-0.477905	0.000544167	0.0607682
Nupr1	0.252509	0.000543056	0.0607682
Rybp	0.379747	0.000548856	0.0607682
Fdps	0.221566	0.000557834	0.0609804
Aurkb	-0.781179	0.000612719	0.0658414
Cavin2	-0.431475	0.000617549	0.0658414
Srxn1	0.211836	0.000639626	0.0673635
Arhgef17	-0.310492	0.000662459	0.0687579
Gfod1	0.447134	0.000668789	0.0687579
Elf1	0.318564	0.000692837	0.0703923
Col1a1	-0.2507	0.000724798	0.0727832
Dlgap4	0.409167	0.000780133	0.0774394
Spopl	0.412736	0.000825755	0.0810366
Hmox1	0.254682	0.000911567	0.087182
Rars	0.23443	0.000906604	0.087182
Scd2	0.283307	0.000918661	0.087182
Gdf15	0.341015	0.000939629	0.0882026
Wars	-0.203173	0.000963424	0.0894638
Tmem176b	-0.538081	0.000997565	0.0916487
Sox9	0.313621	0.00102376	0.0930656
Ppp1r15a	0.186105	0.00105995	0.095351
Ipo4	-0.289431	0.00108158	0.0962941
Tgoln1	0.196102	0.00111547	0.0964966
Ubb	0.176634	0.00111738	0.0964966
Zfp365	-0.389684	0.00110425	0.0964966
Abcc5	0.21076	0.00113669	0.0971928
Cdk2ap2	-0.266619	0.00117629	0.0987009
Fastk	-0.475965	0.00119288	0.0987009
Gdap10	0.66838	0.00121147	0.0987009
Hsp90ab1	0.225309	0.00120372	0.0987009
Mycbp	0.883414	0.0011883	0.0987009
Snx3	0.361682	0.00135345	0.109237
Sparc	-0.10755	0.00143609	0.114834
Wipi2	0.244429	0.00147124	0.116565
Swt1	0.407504	0.0015021	0.117928
Clspn	-0.528652	0.0015933	0.123961
Bckdha	-0.467589	0.00170244	0.131216
Nid2	-0.430552	0.00171693	0.131216
Amotl2	-0.205819	0.00188134	0.14252
Usp11	-0.352765	0.00197232	0.148112
Tmem184c	-0.290565	0.00211045	0.156949
Ubxn4	0.235386	0.00212633	0.156949
Aox1	0.330005	0.0022438	0.164216
Atxn7l1	-0.327016	0.00227776	0.1653
Atxn7	0.478438	0.00246363	0.1773
Chordc1	0.336219	0.0025395	0.181249
Prdx6	0.197056	0.0026535	0.187833
Mfsd1	0.260137	0.00270286	0.189771
Otud4	0.235468	0.0028052	0.195369
Tspan31	-0.304179	0.0029494	0.203768
Pcdhgc5	-0.545534	0.00299043	0.204963
Nrp2	-0.16455	0.00306748	0.208589
Axl	-0.178712	0.00315333	0.212752
Cdon	-0.318326	0.00339606	0.217242
Deptor	-0.415708	0.00339533	0.217242
Gsta1	0.293295	0.00329379	0.217242
Larp4	0.173174	0.00339374	0.217242
Slc38a2	0.154555	0.00325052	0.217242
Trafd1	-0.34131	0.00342113	0.217242
Tubb5	-0.148196	0.00333256	0.217242
Zbtb43	0.338111	0.00336516	0.217242
Sept8	-0.162893	0.00357026	0.225057
Ccdc88a	0.234506	0.00362625	0.22693
Actn1	-0.143332	0.00372551	0.231464
Hmgn2	-0.432597	0.00385885	0.236348
Ncoa4	-0.219538	0.00385601	0.236348
Cdc42ep3	-0.319531	0.00395161	0.236987
Dld	0.302508	0.00391291	0.236987
Rpl37	0.19217	0.00392418	0.236987
Thbs1	-0.383055	0.00400955	0.238803
Rnf41	0.298997	0.00404045	0.238995
Cdkn1a	0.295913	0.00412285	0.241915
Msh2	-0.407214	0.00414584	0.241915
Prdm2	0.320116	0.00418588	0.242612
Anln	-0.333074	0.00436956	0.25157
5730455P16Rik	-0.362495	0.00446238	0.254956
Retsat	0.417711	0.00454645	0.254956
Serpinh1	0.101758	0.00452601	0.254956
Zfp266	-0.308561	0.0045334	0.254956
Tmem106b	-0.221187	0.00477615	0.266108
Fkbp4	0.192995	0.00496089	0.27463
Cry2	0.572397	0.00505515	0.278065
Ier5	0.223649	0.00516495	0.278778
Plcb3	-0.235086	0.0051477	0.278778
S100pbp	0.477354	0.00515187	0.278778
Nav2	-0.349661	0.00530975	0.284814
Flnb	0.157675	0.00554234	0.293869
Ncor2	-0.215055	0.00558065	0.293869
Plcxd2	0.384782	0.00558003	0.293869
Sbf2	-0.212336	0.00579453	0.300052
Vcan	-0.245932	0.00573629	0.300052
Xpr1	-0.234538	0.00580231	0.300052
Acot7	0.262922	0.00584868	0.30065
Abcb6	0.309234	0.00588452	0.300703
Spg20	-0.15567	0.00603476	0.304773
Vldlr	-0.269876	0.0060334	0.304773
Igsf8	-0.360301	0.00627622	0.315124
Bcap29	-0.372388	0.0064126	0.316791
Naglu	-0.355202	0.00637374	0.316791
Oser1	0.266905	0.00641945	0.316791
Grip2	-1.6384	0.0064731	0.317623
Wsb1	0.212081	0.00658765	0.321418
Btaf1	0.223842	0.00668595	0.323744
Fndc1	-0.537536	0.00671031	0.323744
Aacs	0.241437	0.00693473	0.325874
Impact	0.191795	0.0068336	0.325874
Ldlr	0.208302	0.00701859	0.325874
Mospd1	0.362096	0.00687327	0.325874
Plod2	0.236674	0.00700669	0.325874
Rragc	0.19435	0.00685342	0.325874
Ugdh	0.179699	0.00694433	0.325874
Enah	0.205575	0.00719535	0.325888
Farp1	-0.251667	0.00732077	0.325888
Gba	0.223731	0.00718255	0.325888
Ndc1	0.42308	0.00726289	0.325888
Prdx1	0.171685	0.00728845	0.325888
Tnrc18	-0.176279	0.00726034	0.325888
Tor1aip1	-0.299819	0.00724659	0.325888
Zfp36	0.500387	0.00727087	0.325888
Hgsnat	0.302528	0.0073885	0.32638
Palm	-0.257603	0.00740741	0.32638
Npepl1	-0.299866	0.00744811	0.326507
Ints3	0.295771	0.00757489	0.330388
Acaa2	-0.331522	0.00761856	0.330623
Actg1	-0.176551	0.00793787	0.332774
Dnajb2	0.394964	0.00790563	0.332774
Gas1	-0.389866	0.00780668	0.332774
Kif26b	-0.307319	0.00780065	0.332774
Lpin2	0.303424	0.00782707	0.332774
Mgat2	-0.216131	0.00790098	0.332774
Prkx	0.369561	0.00789767	0.332774
Abl2	0.18366	0.0080676	0.335694
Dennd5b	0.278535	0.00812414	0.335694
Slc5a3	0.293926	0.00809885	0.335694
Bivm	-0.522055	0.00829517	0.337706
Maats1	0.485559	0.00829978	0.337706
Ptpn12	0.255331	0.00827729	0.337706
Rcor3	-0.364116	0.00832924	0.337706
Bax	0.236731	0.00838017	0.338183
Dusp4	0.235298	0.00851384	0.340434
Fxr1	0.19383	0.00894843	0.340434
Galnt2	-0.225488	0.00867444	0.340434
Gla	0.334928	0.00871895	0.340434
Hk2	0.179195	0.00887566	0.340434
Idi1	0.305078	0.00869542	0.340434
Lrrc17	-0.525651	0.00892921	0.340434
Mgea5	0.224183	0.00860416	0.340434
Myof	-0.163101	0.00885894	0.340434
Pmaip1	0.556566	0.00855443	0.340434
Ppp1r10	0.313176	0.00891142	0.340434
Sh3kbp1	-0.251801	0.00883586	0.340434
Tiparp	0.289704	0.00867528	0.340434
2610507B11Rik	-0.160389	0.00908466	0.34203
Eid1	-0.328533	0.00922799	0.34203
Mtap	-0.256814	0.0091579	0.34203
Rfng	-0.524669	0.0091326	0.34203
Vim	-0.145458	0.00912506	0.34203
Wnk1	-0.139587	0.00920954	0.34203
Vegfa	0.191236	0.00934685	0.344955
Gtf2i	-0.239223	0.00953939	0.350562
Gas2l3	0.308521	0.00960256	0.351388
Adamts4	-0.424182	0.00965319	0.351751
Hook2	-0.299329	0.00977492	0.353206
Top2a	-0.22524	0.00977197	0.353206
Eif5	0.175057	0.00990726	0.356496
St13	0.24694	0.00999514	0.357471
Zscan21	-0.408609	0.0100171	0.357471
Pigk	-0.233841	0.0103681	0.366991
Twf2	-0.556102	0.0103893	0.366991
Zfp385a	-0.357005	0.0104114	0.366991
Ptprs	-0.135739	0.0104916	0.368317
Ncdn	-0.388499	0.0105695	0.368748
Pikfyve	0.189022	0.0105893	0.368748
Lrp1	-0.202735	0.0107128	0.369326
Msmo1	0.275005	0.010777	0.369326
Nars	0.17429	0.0107341	0.369326
Nkiras2	-0.465089	0.0107475	0.369326
Thop1	-0.30117	0.0108471	0.370228
Whrn	0.347217	0.0108891	0.370228
Gm42047	0.341827	0.0109768	0.371748
Blvrb	0.271257	0.0110427	0.372518
Spp1	-0.179277	0.0111999	0.37635
Amotl1	-0.156369	0.0117015	0.381445
Cit	-0.291112	0.0116597	0.381445
Pde6a	-0.527941	0.0115492	0.381445
Piezo2	-0.355162	0.0117048	0.381445
Snrnp48	0.261617	0.0116933	0.381445
Them4	0.519821	0.0114893	0.381445
Tuba4a	0.294426	0.0115916	0.381445
Zcchc9	0.341701	0.0114061	0.381445
Hspb8	0.254838	0.0118399	0.382956
Ier3	0.302158	0.0118214	0.382956
Bhlhe40	0.24011	0.0119573	0.383612
Cdk2ap1	-0.222507	0.012062	0.383612
Cfap97	-0.330207	0.0120823	0.383612
Medag	-0.354876	0.0120332	0.383612
Mpp5	0.308216	0.0119299	0.383612
Pcdh19	-0.225778	0.0121522	0.384419
Fbxo30	0.263845	0.0122262	0.385347
Cyp1b1	-0.429706	0.012377	0.386051
Edem2	-0.317696	0.0123826	0.386051
Shmt2	-0.146433	0.0123349	0.386051
Ppid	0.264723	0.0125006	0.386862
Procr	0.473413	0.0124968	0.386862
Tgfb1	0.325095	0.012543	0.386862
Ier2	0.285184	0.0125929	0.38702
Fam20a	-0.254858	0.0128648	0.387332
Fn1	-0.122416	0.0128428	0.387332
Hspg2	-0.194927	0.0130468	0.387332
Inhba	-0.296294	0.0128044	0.387332
Kif18b	-0.514296	0.0129947	0.387332
Lamtor2	0.45019	0.0129604	0.387332
Pigb	-0.480198	0.0126988	0.387332
Stard13	-0.363901	0.0128361	0.387332
Svep1	-0.382517	0.0128869	0.387332
Zfp110	-0.358048	0.0130516	0.387332
Carmil1	-0.284075	0.0134307	0.393179
Ezr	0.188657	0.0133896	0.393179
Peli1	0.384945	0.0134144	0.393179
Svil	-0.227139	0.0133179	0.393179
Steap2	-0.222043	0.0136529	0.398332
Ablim1	-0.173749	0.0139049	0.398946
Cd34	-0.31508	0.0137954	0.398946
Chp1	0.250452	0.0137222	0.398946
Eif6	0.286095	0.013821	0.398946
Snai2	-0.313908	0.0138839	0.398946
Hist1h2af	-0.4645	0.013999	0.398994
Papss1	-0.214577	0.0139879	0.398994
Atp6v1h	0.259425	0.0143449	0.404844
Exoc7	-0.239232	0.0143296	0.404844
Gsta4	0.14381	0.0142638	0.404844
Nynrin	-0.446317	0.0146228	0.411343
Lrrk2	-0.241255	0.0149116	0.416753
Pabpn1	0.221699	0.0148957	0.416753
Errfi1	0.280991	0.0150409	0.418502
Mcm3	-0.213625	0.0150711	0.418502
Ankrd33b	0.252565	0.0151693	0.418959
Psmd14	0.173046	0.0151846	0.418959
Ywhah	0.358817	0.0153364	0.421798
D3Ertd254e	-0.334124	0.0154329	0.422943
Insig1	0.160682	0.0154759	0.422943
Dcaf1	0.237454	0.0155744	0.424291
Polr3d	0.214015	0.0158553	0.430586
Cdv3	0.166653	0.0159491	0.431775
Malat1	0.229701	0.0161306	0.435323
Acadl	0.19564	0.0162017	0.435872
Ctsd	0.220255	0.0163023	0.435872
Rnf8	-0.355657	0.0162561	0.435872
BC005537	0.147876	0.0164137	0.437497
Ctdp1	0.208672	0.0168072	0.438255
Dusp18	0.221594	0.0168739	0.438255
Hspa4	0.140208	0.0165897	0.438255
Pcf11	0.265467	0.0166218	0.438255
Pip4p2	0.284317	0.0167903	0.438255
Sh3bp2	0.456763	0.0166748	0.438255
Sipa1l2	0.350518	0.0168989	0.438255
Slc29a1	-0.214147	0.016599	0.438255
Tnc	-0.338516	0.0167444	0.438255
Bach1	0.229656	0.017132	0.438575
Ltbp2	-0.402186	0.017216	0.438575
Phldb2	0.135768	0.0171349	0.438575
Ptgr1	0.269325	0.0171903	0.438575
Sde2	0.266553	0.0170385	0.438575
Tardbp	0.202617	0.0170641	0.438575
Sdc2	-0.163178	0.0172965	0.439331
Lman2l	0.33225	0.0174224	0.440615
Pld1	-0.312787	0.0174491	0.440615
Fkbp10	-0.236196	0.0175378	0.440836
Zeb1	-0.172557	0.0175599	0.440836
Ckap5	-0.19415	0.0178015	0.44212
Dnaja2	0.170505	0.0178159	0.44212
Eno2	0.284277	0.0177828	0.44212
Gm3608	-0.238894	0.017815	0.44212
Marcks	-0.179696	0.018143	0.447666
Prmt1	-0.215887	0.018123	0.447666
Nnt	-0.232883	0.0184448	0.452527
Trappc2l	-0.505631	0.018408	0.452527
Cyp51	0.198897	0.0187011	0.453336
Gm14391	0.244264	0.0187003	0.453336
Myo10	0.137759	0.0187403	0.453336
Pdpn	0.280044	0.0186759	0.453336
Tmf1	0.16955	0.018631	0.453336
Lrba	-0.458631	0.01888	0.454503
Rsrc2	0.29639	0.0188937	0.454503
Idh2	-0.207531	0.018977	0.455238
Tbc1d9b	-0.185204	0.019177	0.458761
Aifm1	0.20953	0.0198449	0.460798
Cabin1	-0.221116	0.02047	0.460798
Col12a1	-0.23986	0.0194198	0.460798
Cyb5r1	0.26484	0.020372	0.460798
Dab2ip	-0.220553	0.0204755	0.460798
Eno1b	-0.250447	0.0205427	0.460798
Gclm	0.187763	0.0204925	0.460798
Gtf2h5	0.599382	0.0204549	0.460798
Ifi44	-0.443929	0.0195233	0.460798
Kif20a	-0.48742	0.0195947	0.460798
Lamb1	-0.156216	0.0196231	0.460798
Mafk	0.241434	0.0200487	0.460798
Map1lc3b	0.194528	0.0202731	0.460798
Mrpl44	-0.412666	0.0204102	0.460798
Nusap1	-0.461943	0.0203162	0.460798
Pdpr	-0.352852	0.0196303	0.460798
Ppard	0.186034	0.0193918	0.460798
Psph	0.17428	0.0197209	0.460798
Rbbp6	0.230772	0.0196873	0.460798
Snrk	-0.410219	0.0200795	0.460798
Spag5	-0.289167	0.0197643	0.460798
Thada	-0.285128	0.0201242	0.460798
Vps18	0.290345	0.0203266	0.460798
Zfp362	-0.396622	0.0201087	0.460798
Chchd2	0.299527	0.0207034	0.463199
Nme1	0.29259	0.0209162	0.46675
Cpsf4	0.442777	0.0210378	0.468254
Capn6	-0.227643	0.0211153	0.46877
Angel2	-0.292712	0.0214817	0.469121
Ehmt2	-0.177422	0.02124	0.469121
Ist1	0.241328	0.0213602	0.469121
Mtor	-0.207792	0.021445	0.469121
Mum1	-0.319065	0.0215113	0.469121
Snd1	-0.116928	0.0215004	0.469121
Spata13	-0.335239	0.0214616	0.469121
Dedd2	0.429992	0.0217348	0.469254
Fbxl18	0.346314	0.0216627	0.469254
Helb	-0.332235	0.0216671	0.469254
Xpo1	0.167629	0.021734	0.469254
Cfap20	-0.294426	0.0218934	0.470999
Dusp5	0.300085	0.0219247	0.470999
Alas1	0.284602	0.0220878	0.472326
Syne1	-0.193973	0.0221303	0.472326
Wbp2	0.176545	0.0221505	0.472326
Tdp1	-0.400855	0.022212	0.472471
Gpr137b	0.548817	0.0223046	0.473273
Mmp14	-0.168022	0.0224192	0.47454
Adamts5	-0.260007	0.0226342	0.476753
Eif2ak3	-0.270289	0.0226085	0.476753
Akt1s1	0.210773	0.0232513	0.47742
Bdp1	0.179177	0.0227726	0.47742
Coq10b	0.401406	0.0230087	0.47742
Emg1	0.69955	0.0229795	0.47742
Foxn2	0.225956	0.0229873	0.47742
Homer3	0.262903	0.0228284	0.47742
Sertad2	0.170719	0.0233292	0.47742
Sfpq	0.199928	0.0233061	0.47742
Snrnp200	-0.164802	0.0231342	0.47742
Tbcel	0.277269	0.0232149	0.47742
Top1	0.20295	0.0230992	0.47742
Zfp655	0.226303	0.0232318	0.47742
Foxp1	-0.175624	0.0237908	0.485715
Col6a3	-0.256489	0.0241846	0.486961
Lmf2	-0.244369	0.0241461	0.486961
Midn	0.278329	0.023993	0.486961
Mrfap1	0.12072	0.0241348	0.486961
Ube2d3	0.125724	0.0241902	0.486961
Vav2	-0.305562	0.0240423	0.486961
Acap2	-0.184398	0.0246739	0.488076
Ing4	0.324029	0.024591	0.488076
Kremen1	-0.265058	0.0244323	0.488076
Pcdhgc3	-0.118575	0.0245788	0.488076
Riok2	0.234048	0.0246977	0.488076
Sqstm1	0.0882612	0.024392	0.488076
Tanc2	-0.208718	0.0245826	0.488076
Tmem231	-0.509121	0.0243678	0.488076
Adamts7	-0.382181	0.0253788	0.49215
Dglucy	-0.344015	0.0250224	0.49215
Dnmt1	-0.210946	0.0251506	0.49215
Nrip1	0.221075	0.0253928	0.49215
Peli2	-0.254561	0.0254145	0.49215
Rangap1	0.189621	0.0253311	0.49215
Rell1	0.332174	0.0252484	0.49215
Tbk1	0.208789	0.0249646	0.49215
Vps29	0.230642	0.0254168	0.49215
Cacfd1	0.401251	0.0256622	0.493171
Gpat3	0.287473	0.0256192	0.493171
Mapk1ip1l	0.19488	0.0256124	0.493171
Slx1b	-1.16648	0.0256979	0.493171
Dhx8	0.208695	0.0257851	0.493747
Pja2	-0.147521	0.0259456	0.495722
Cdc42ep4	0.321363	0.0265075	0.504464
Fkbp11	0.165146	0.02652	0.504464
Casp3	0.303097	0.0268141	0.507822
St6galnac4	0.297982	0.0267996	0.507822
Cnih4	0.302862	0.0271297	0.510493
Jade2	-0.431167	0.0270967	0.510493
Sun2	-0.164206	0.0271325	0.510493
Chac1	0.187673	0.0273777	0.512084
Ghr	-0.208052	0.0272783	0.512084
Tmem245	-0.213355	0.027395	0.512084
Steap3	0.256936	0.0275692	0.514228
Jade1	-0.152393	0.0276949	0.515459
Cxxc5	-0.411346	0.0279439	0.518975
Cav1	-0.332991	0.0281614	0.521893
2010111I01Rik	-0.279903	0.0282576	0.522089
Gm28043	0.368589	0.0283534	0.522089
Irf9	-0.287552	0.0283151	0.522089
Pdlim4	-0.382389	0.0285697	0.524954
Actg2	-0.196495	0.0289628	0.526157
Anapc2	-0.19106	0.0289698	0.526157
Antxr1	-0.22042	0.0286992	0.526157
Ap2a2	-0.166421	0.028889	0.526157
Ergic1	-0.18666	0.0290008	0.526157
Kdm5a	0.164661	0.0287862	0.526157
Ankrd1	-0.193819	0.0298127	0.529759
Csrnp1	0.486145	0.0294423	0.529759
Dtx3l	-0.328345	0.0296526	0.529759
Enoph1	-0.433234	0.0294449	0.529759
Lrrc8a	0.246222	0.0297734	0.529759
Sdc4	0.18518	0.0296391	0.529759
Tmem33	0.242508	0.0296082	0.529759
Trip12	0.134821	0.029752	0.529759
Zdhhc9	0.339187	0.0293026	0.529759
Zfp748	-0.466889	0.0297301	0.529759
Gm4316	-0.298389	0.0299525	0.531149
Mpg	-0.509946	0.0303416	0.535409
Prpsap2	0.293622	0.0303818	0.535409
Psmd6	0.201443	0.0303498	0.535409
Rpl36al	0.15002	0.0304407	0.535409
Ppip5k2	-0.220227	0.0305148	0.535622
Atp2b1	0.157701	0.0308204	0.538599
Hivep1	-0.219256	0.0308715	0.538599
Mxi1	-0.239745	0.0308404	0.538599
Gtpbp2	0.17597	0.0310233	0.539263
Rab24	-0.468458	0.0311593	0.539263
Rbl2	-0.212752	0.0311328	0.539263
Zfp131	0.182351	0.0310524	0.539263
Arl5b	0.288351	0.0314659	0.539454
Dnajb12	-0.200541	0.0314447	0.539454
Pot1a	-0.444651	0.0313211	0.539454
Rab5c	0.211245	0.0314827	0.539454
Rchy1	0.312011	0.0313188	0.539454
Cul2	-0.197929	0.0317186	0.541373
Gtpbp4	0.186081	0.0317828	0.541373
Selenop	-0.408124	0.0317487	0.541373
Tob1	0.311663	0.0320372	0.544632
Als2	0.248861	0.0321165	0.544908
Cfh	-0.201174	0.032233	0.545812
Gtf2ird2	0.416747	0.0323156	0.546141
Atp6v1d	0.158202	0.0326292	0.546585
Gnl3	0.121475	0.0325398	0.546585
Itgb3	0.307654	0.0325537	0.546585
Lrrc59	0.198673	0.0328146	0.546585
Med4	0.268016	0.0326747	0.546585
Ncaph	-0.391101	0.0328274	0.546585
Ranbp9	0.167332	0.0328483	0.546585
Zfp7	0.318617	0.0328255	0.546585
Lpp	-0.205742	0.0331165	0.548333
Nedd4	-0.0974155	0.0331438	0.548333
Uqcrc2	-0.289125	0.0330882	0.548333
Gnai2	-0.115215	0.0338829	0.554191
Gss	0.312769	0.0336938	0.554191
Hecw2	-0.316199	0.0338704	0.554191
Sp3	-0.16901	0.0336848	0.554191
Tcf4	-0.156	0.0337609	0.554191
Vmn2r60	-1.2365	0.0336965	0.554191
Fmn1	-0.221644	0.0339664	0.554506
Abracl	-0.276474	0.0344403	0.560187
Agap1	-0.147968	0.0347036	0.560187
Cad	-0.162911	0.0346579	0.560187
Ccdc107	-0.759196	0.0346932	0.560187
Mir124-2hg	-1.13304	0.0345231	0.560187
Rras2	0.211615	0.0346914	0.560187
Gclc	0.142742	0.0349433	0.56067
Grpel2	0.320457	0.0348508	0.56067
Kansl3	0.170574	0.0349556	0.56067
Tmpo	-0.175117	0.0349932	0.56067
Ppme1	0.230923	0.0351082	0.561472
G6pdx	-0.125628	0.0351987	0.561877
B3glct	-0.298724	0.0354362	0.562129
Ell2	0.359099	0.0354874	0.562129
Rbl1	-0.30278	0.0353646	0.562129
Rbpj	-0.119778	0.0354785	0.562129
Zc2hc1a	-0.295707	0.0355399	0.562129
Sf3a1	-0.169303	0.0356618	0.563027
Pdgfrb	-0.175932	0.0358892	0.565583
Abi1	0.225756	0.0364483	0.566344
Ank2	-0.168492	0.0362636	0.566344
Atpaf2	-0.298377	0.0360253	0.566344
Carm1	-0.206367	0.0366911	0.566344
Cped1	-0.313295	0.0368556	0.566344
Cstf3	0.24726	0.0368217	0.566344
Emilin2	-0.17129	0.0367913	0.566344
Fbxw9	0.354052	0.0366872	0.566344
Gmcl1	-0.317172	0.0367954	0.566344
Nfib	-0.22529	0.036169	0.566344
P4ha2	0.180458	0.0363803	0.566344
Spire1	0.187091	0.0365576	0.566344
Srrt	0.158026	0.0363647	0.566344
Zfyve27	0.315055	0.0360829	0.566344
Kxd1	-0.237908	0.0370918	0.566946
Pik3r2	-0.182847	0.0369612	0.566946
Rxra	-0.255156	0.0370409	0.566946
Lama5	-0.18938	0.0373054	0.567771
Ppp2r5c	-0.175193	0.037343	0.567771
Ttc21b	-0.263085	0.0372246	0.567771
Tubb2a	0.180515	0.0375455	0.569847
Pla2g16	0.332249	0.0376128	0.569867
Anapc11	0.272402	0.0377089	0.570205
Usp22	-0.160631	0.0377672	0.570205
Vcl	-0.153128	0.03784	0.570307
Psmc1	0.233816	0.0382645	0.574699
Rps3a1	0.89307	0.0382593	0.574699
2610008E11Rik	-0.227627	0.0385066	0.57596
Ccnf	0.356234	0.0386819	0.57596
Diaph3	-0.266588	0.0384452	0.57596
Parp1	-0.189467	0.0385877	0.57596
Srsf2	0.151163	0.0386213	0.57596
Snrnp70	0.238411	0.0388301	0.577172
Cox16	-0.381041	0.0389223	0.577548
Mbtps1	-0.15126	0.0392662	0.580673
Parp3	0.261907	0.0392674	0.580673
Tcf3	-0.174744	0.039457	0.582479
Clcc1	0.372113	0.040428	0.583613
Dhcr24	0.198627	0.040526	0.583613
Hhipl1	0.219241	0.0400439	0.583613
Kitl	0.190781	0.040158	0.583613
Mapk8ip3	-0.202938	0.0403172	0.583613
Med12	-0.247904	0.040615	0.583613
Pde4b	-0.453704	0.0402292	0.583613
Pea15a	0.16211	0.0398806	0.583613
Rbm4b	0.397557	0.0404552	0.583613
Rbmxl1	-0.180325	0.0398257	0.583613
Rexo5	0.490941	0.0405714	0.583613
Rps13	0.173689	0.0396741	0.583613
Spry4	0.372366	0.0397861	0.583613
Srsf11	0.183423	0.0401432	0.583613
Ssh2	-0.224141	0.0405144	0.583613
Vps25	-0.286444	0.0400164	0.583613
Nop14	0.186964	0.0410602	0.588053
Zer1	-0.342654	0.041051	0.588053
Ngf	0.364545	0.041265	0.590007
Taf4	-0.330889	0.0413906	0.590825
Gbe1	0.235729	0.0415063	0.5915
Cdh11	-0.206883	0.0419044	0.595525
Zfp407	0.251708	0.0419267	0.595525
Lbh	0.288408	0.0420488	0.596278
AI597479	-0.431947	0.0425057	0.596664
Arhgap35	-0.143223	0.0427669	0.596664
Fam149a	-0.439979	0.0424194	0.596664
Fam53b	-0.450814	0.0421685	0.596664
Ilvbl	-0.375465	0.0424347	0.596664
Ino80e	-0.25225	0.0427613	0.596664
Mmp11	-0.155233	0.0426657	0.596664
Ntn1	-0.258584	0.0422531	0.596664
Plekha2	-0.237342	0.0424118	0.596664
Pym1	0.361248	0.0426728	0.596664
Bcl6	0.256062	0.0431439	0.599546
Man1a2	0.173085	0.0431421	0.599546
Mrps35	-0.348127	0.0432853	0.599546
Sspn	-0.315814	0.0433206	0.599546
Txnrd3	0.372792	0.0432633	0.599546
Hoxa7	-0.400804	0.0435887	0.60037
Prpf38b	0.273531	0.0435195	0.60037
Sh2d4a	-0.370619	0.0434698	0.60037
Heatr5b	-0.252589	0.0437746	0.601798
Katna1	-0.289503	0.0438318	0.601798
Alg12	-0.335229	0.0439311	0.601935
Pde5a	-0.258885	0.0439811	0.601935
Dynlt1b	-0.33594	0.0444019	0.606071
Map3k7	-0.1825	0.0444934	0.606071
Mfsd14b	-0.290826	0.0444995	0.606071
Psmd8	0.143279	0.044564	0.606071
Tmco3	-0.3066	0.0446387	0.606132
B4galt1	-0.184153	0.0452542	0.607963
Klf5	0.425365	0.045139	0.607963
Mrps26	-0.239348	0.0451904	0.607963
Prpf18	0.252351	0.0451397	0.607963
Rassf8	0.236009	0.0452663	0.607963
Tspo	-0.204124	0.045085	0.607963
Zbtb2	0.290982	0.0448622	0.607963
Dgkz	-0.279928	0.0456299	0.61067
Katnb1	-0.293525	0.0457179	0.61067
Kctd2	-0.312778	0.0457507	0.61067
Wdr6	-0.415899	0.0457147	0.61067
Armcx3	0.207995	0.0458318	0.610808
Psma7	0.168726	0.0459075	0.610873
Piezo1	-0.0932083	0.0461709	0.612303
Tmem185a	-0.36813	0.0462276	0.612303
Zfhx3	-0.176769	0.0461408	0.612303
Cd47	-0.14536	0.0466568	0.614261
Ddx23	0.22093	0.0464629	0.614261
Fam50a	0.23438	0.0467311	0.614261
Med1	-0.147006	0.0466108	0.614261
Scarb2	-0.145467	0.0467001	0.614261
Cebpz	0.380355	0.0468968	0.614569
Cog6	-0.30283	0.0468774	0.614569
Ubac1	-0.275802	0.0469736	0.614643
Col1a2	-0.128131	0.0474956	0.617729
Ddx3x	0.143141	0.0474535	0.617729
Hnrnpdl	0.138385	0.0474809	0.617729
Lox	-0.129483	0.047324	0.617729
Orai2	-0.229221	0.0476356	0.618618
Odr4	0.183492	0.0477262	0.618864
Adgrl2	-0.2017	0.0479441	0.619487
Igfbp5	-0.200107	0.0479894	0.619487
Nle1	-0.304381	0.0478911	0.619487
Nedd9	-0.183108	0.0485216	0.625422
Gm21962	-0.467712	0.0487681	0.626728
Ubqln1	0.163746	0.0487652	0.626728
B4galt6	-0.425186	0.0491718	0.627249
Cars	0.12308	0.0491359	0.627249
Dhrs3	-0.22048	0.0489001	0.627249
Dnaaf5	-0.285189	0.0490552	0.627249
Slc3a2	0.11248	0.0491148	0.627249
Arid5a	0.23519	0.0493916	0.629124
Adgrg6	-0.215154	0.0514847	0.629158
Ankrd12	0.194221	0.0514578	0.629158
Ckap2l	-0.3611	0.0508112	0.629158
Cnpy2	-0.180924	0.0517211	0.629158
Commd4	0.267678	0.0515342	0.629158
Crabp2	-0.187122	0.0512974	0.629158
Ddx47	0.337482	0.0516702	0.629158
Dennd4a	0.148036	0.0514997	0.629158
Fermt2	-0.2172	0.05082	0.629158
Gpr89	-0.274378	0.0514918	0.629158
Hnrnph2	0.229092	0.0517616	0.629158
Hsd17b12	0.189278	0.0501576	0.629158
Kat2a	-0.248198	0.0495157	0.629158
Mbnl3	-0.362632	0.0515078	0.629158
Mif	-0.194704	0.0506394	0.629158
Nde1	-0.212208	0.0517984	0.629158
Nfxl1	-0.181664	0.0506149	0.629158
Nip7	0.302314	0.0512975	0.629158
Nufip2	0.173729	0.0507162	0.629158
Pafah1b1	0.13031	0.0502169	0.629158
Pank3	0.166915	0.0502056	0.629158
Prkar2b	-0.201074	0.0511439	0.629158
Prpf8	-0.0914725	0.0510345	0.629158
Renbp	0.199401	0.0496058	0.629158
Rnf24	0.339433	0.0511422	0.629158
Skiv2l2	0.186899	0.0497511	0.629158
Spock2	-0.374679	0.0514545	0.629158
Stk25	-0.232319	0.0505752	0.629158
Stn1	-0.352159	0.0511746	0.629158
Tet3	0.163529	0.051706	0.629158
Tmem250-ps	-0.352754	0.0509039	0.629158
Utp14b	0.184686	0.0498041	0.629158
Xaf1	0.369171	0.050988	0.629158
Cct8	0.158022	0.0519497	0.630109
Tcf12	-0.144785	0.0520869	0.630887
2510009E07Rik	-0.318401	0.0524552	0.632685
Glrx2	0.329465	0.0524022	0.632685
Zbtb10	0.230756	0.0523709	0.632685
Prkcd	0.13063	0.0525578	0.633039
Cd82	-0.19778	0.0528695	0.635701
Parva	-0.160653	0.0529996	0.635701
Wdfy2	-0.256807	0.0529459	0.635701
0610010K14Rik	-0.353959	0.0535278	0.635855
Cspp1	0.225335	0.0531691	0.635855
Dbf4	0.232429	0.0533079	0.635855
Kansl1l	0.213449	0.0534842	0.635855
Rps23	0.333214	0.0532045	0.635855
Rreb1	-0.165713	0.053335	0.635855
Samd9l	-0.335298	0.0534477	0.635855
Trim39	0.299292	0.0536199	0.636073
Clic4	0.136918	0.0538363	0.636891
Gli3	-0.207617	0.0537819	0.636891
Neurl4	-0.247413	0.0539522	0.637389
Ninl	0.270913	0.0541776	0.639177
Slc25a39	-0.148614	0.0544213	0.641177
Ankle2	-0.180991	0.0550559	0.64165
Ewsr1	0.197285	0.0549216	0.64165
Foxn3	-0.178415	0.0549214	0.64165
Gsk3a	0.325921	0.0547559	0.64165
Kif24	-0.40446	0.0548208	0.64165
Sec24a	0.160573	0.054941	0.64165
Smg1	0.138944	0.0549856	0.64165
Ube2e1	-0.207096	0.0550388	0.64165
Brox	0.169809	0.055925	0.642335
Chd6	-0.184002	0.0557435	0.642335
Ddx5	0.0968133	0.0559328	0.642335
Gm32219	0.389079	0.0554244	0.642335
Lamtor1	-0.203018	0.0555772	0.642335
Pafah1b2	0.152425	0.0557971	0.642335
Plec	-0.129429	0.0552649	0.642335
Ran	0.110086	0.0554139	0.642335
Rev1	0.198135	0.0556744	0.642335
Sbds	0.202829	0.0552077	0.642335
Wipf1	-0.177653	0.055696	0.642335
Spata6	0.329018	0.0560871	0.642398
Vwa5a	-0.213085	0.0560535	0.642398
Arhgap31	0.19954	0.0565069	0.642943
Eme2	-0.353666	0.0564328	0.642943
Klf6	0.167547	0.056364	0.642943
Myod1	0.351525	0.0562866	0.642943
Vac14	0.200642	0.0565016	0.642943
Cep350	-0.140622	0.057693	0.643144
Cep85l	0.24873	0.0577893	0.643144
Cgrrf1	0.300173	0.0574358	0.643144
Edil3	-0.478018	0.0576545	0.643144
Eif2b2	0.492903	0.0573546	0.643144
Elmsan1	-0.180231	0.0572932	0.643144
Gm26992	0.76377	0.0567431	0.643144
Grn	0.100681	0.0574853	0.643144
Ighmbp2	-0.381597	0.0576608	0.643144
Lonrf3	0.336551	0.0571869	0.643144
Nfic	-0.132558	0.0576917	0.643144
Ociad1	-0.168635	0.0573842	0.643144
Reps1	0.200724	0.0570381	0.643144
Rpl23	0.13169	0.0571761	0.643144
Sec16b	-0.25764	0.0569836	0.643144
Tmem41b	0.196625	0.0577906	0.643144
Trub1	-0.386543	0.0575571	0.643144
Arhgef10	-0.157463	0.0579774	0.644257
Clasp2	-0.271751	0.0581145	0.644257
Vmn1r46	0.422685	0.0581055	0.644257
Akr1a1	0.161895	0.0586274	0.644585
Ank	-0.117551	0.0582519	0.644585
Becn1	0.174976	0.0587411	0.644585
Bpnt1	0.220121	0.0586498	0.644585
Ncam1	-0.133027	0.0585388	0.644585
Nr3c1	-0.141475	0.0587028	0.644585
Rbm4	0.25756	0.058387	0.644585
Rraga	-0.242303	0.0586514	0.644585
Plxna3	-0.227822	0.0588904	0.645403
Arhgap33	0.205797	0.0590154	0.64554
Cnpy4	0.337782	0.0591271	0.64554
Fam98a	0.284122	0.0591167	0.64554
Slc7a2	-0.180237	0.0593958	0.647654
Haus8	0.417235	0.0595879	0.648929
Mrpl57	-0.306254	0.059869	0.650663
Tnfrsf23	0.253104	0.0598978	0.650663
Atp6ap2	0.183989	0.0600855	0.651883
1700037H04Rik	0.326455	0.0607819	0.653689
Ash2l	-0.191117	0.0606858	0.653689
Plekha5	-0.170414	0.0607255	0.653689
Psmd7	0.189134	0.0605073	0.653689
Rps12	0.291607	0.0607156	0.653689
Sept5	-0.135155	0.0607265	0.653689
Thra	-0.184815	0.0607391	0.653689
Cry1	0.279876	0.0612648	0.653996
Dpysl2	0.147068	0.0611503	0.653996
Hmga2	0.130328	0.0611999	0.653996
Pdhb	0.173726	0.0612195	0.653996
Psma2	0.210651	0.0611722	0.653996
Sphk1	0.315451	0.0612101	0.653996
Ddit3	0.189026	0.0616732	0.656481
Irak4	0.322626	0.0617172	0.656481
Papd5	0.175963	0.0617257	0.656481
Antxr2	-0.20706	0.0624288	0.661515
Ppa2	-0.248053	0.0623514	0.661515
Slc7a1	0.10752	0.0623918	0.661515
Slc30a5	-0.155427	0.0625593	0.662086
Actb	-0.0867779	0.0636906	0.663508
Ammecr1l	-0.211803	0.0643248	0.663508
Capns1	-0.138134	0.0642456	0.663508
Chst12	-0.378397	0.0642097	0.663508
Cox4i1	0.148976	0.0636514	0.663508
D10Wsu102e	0.230804	0.0637766	0.663508
Dse	-0.164032	0.0644608	0.663508
Iqsec1	-0.175734	0.0630345	0.663508
Itga11	-0.34842	0.0629176	0.663508
Mllt1	-0.206791	0.063089	0.663508
Myo6	0.190788	0.0644229	0.663508
Pex2	-0.286718	0.064317	0.663508
Polr3b	-0.189886	0.0638425	0.663508
Rad18	-0.337522	0.0632739	0.663508
Rbm15	0.186715	0.0641651	0.663508
Slc25a4	-0.120677	0.0641138	0.663508
Sox12	-0.341116	0.0631649	0.663508
Tax1bp3	0.216476	0.0640356	0.663508
Tgfb1i1	-0.246255	0.0639057	0.663508
Tmem47	-0.161104	0.0642254	0.663508
Tprkb	-0.239897	0.0632129	0.663508
U2af1	0.180069	0.0641467	0.663508
Zfp148	-0.166103	0.0637202	0.663508
Cebpg	0.193811	0.0645881	0.664027
Etv6	0.261737	0.0649269	0.665134
Tubb4b	0.142587	0.0649064	0.665134
Uckl1	0.356289	0.0649103	0.665134
Mrpl54	0.233043	0.0652309	0.666668
Ncapd3	-0.333232	0.0651985	0.666668
Xpnpep3	0.247153	0.0656394	0.67005
Strap	0.140349	0.0658054	0.670951
Clk4	0.195322	0.0660865	0.672351
Hps1	-0.306956	0.0660985	0.672351
Ifnar2	-0.211947	0.0664721	0.675357
Tax1bp1	0.162906	0.066725	0.676689
Zbtb18	-0.189283	0.06676	0.676689
Tnfrsf12a	0.207804	0.0672122	0.680474
Arhgap17	0.179187	0.0684787	0.681008
Arl4a	0.359439	0.0675498	0.681008
Atad5	-0.340732	0.0680647	0.681008
Bckdk	-0.286999	0.068525	0.681008
Cdc20	-0.383961	0.0684365	0.681008
Csnk1g2	-0.129692	0.0686158	0.681008
Dtx4	-0.180508	0.0678807	0.681008
Gm17383	1.1871	0.0685513	0.681008
Hmga1	-0.201667	0.0685955	0.681008
Hsbp1	-0.209813	0.0673615	0.681008
Jmjd6	0.198387	0.0686843	0.681008
Lonp1	-0.0862606	0.0683805	0.681008
Mrpl19	-0.391364	0.0680774	0.681008
Ncoa1	-0.203022	0.0683747	0.681008
Piga	0.227574	0.0679639	0.681008
Pnp	0.303071	0.067519	0.681008
Spcs1	0.23886	0.068541	0.681008
Zfand3	-0.145761	0.0679809	0.681008
Lbr	0.21317	0.0689054	0.682416
Steap1	-0.188967	0.0691194	0.683751
Chd1l	-0.286388	0.069378	0.684831
Lmnb2	-0.309827	0.0693871	0.684831
Mrps25	0.289421	0.0695145	0.685139
Tnip2	0.33953	0.069577	0.685139
Tpm4	-0.131222	0.069705	0.685618
Psmd11	0.141885	0.0699398	0.687145
Uprt	-0.225151	0.0700418	0.687365
Ccnt1	0.131781	0.0702468	0.688594
Fance	0.376527	0.0703906	0.688888
Lrrc40	0.442004	0.0705787	0.688888
Surf2	0.225525	0.0705959	0.688888
Szrd1	-0.197612	0.0705307	0.688888
Akirin1	0.243937	0.0707629	0.689051
Dhfr	0.364321	0.0709225	0.689051
Nme2	0.169648	0.0709317	0.689051
Nmt2	0.218569	0.0708268	0.689051
Prps1l3	-0.254839	0.0710436	0.689363
Hjurp	-0.160193	0.0712489	0.690236
Ngrn	-0.327327	0.0713211	0.690236
Pgd	0.140757	0.0713734	0.690236
Atn1	0.198295	0.0725545	0.691488
Bcl7c	-0.258452	0.0726929	0.691488
Cog7	-0.271366	0.0720039	0.691488
Dcaf5	-0.183178	0.0724689	0.691488
Egln3	-0.26994	0.0720416	0.691488
Eloc	0.297218	0.072584	0.691488
Ero1l	-0.134076	0.0732644	0.691488
Fam45a	-0.215153	0.0731818	0.691488
Fnbp4	0.15014	0.0727691	0.691488
Itga3	-0.232022	0.0732116	0.691488
Mllt11	0.299427	0.0732511	0.691488
Morf4l2	0.125846	0.0731448	0.691488
Mpnd	-0.185844	0.0717845	0.691488
Myf5	-0.368581	0.0715917	0.691488
Osbpl8	0.136759	0.0725863	0.691488
Palm2	-0.708584	0.0716658	0.691488
Washc3	0.264894	0.0725271	0.691488
Wdr92	0.358483	0.0729159	0.691488
Zbtb21	0.173371	0.0729087	0.691488
Zbtb5	-0.444084	0.0718525	0.691488
Zfp142	0.153179	0.0732189	0.691488
Zfp292	-0.12609	0.0723013	0.691488
Zc3h7b	-0.118242	0.0734096	0.692102
Odc1	0.189466	0.0734952	0.692153
Atp13a3	0.117474	0.0739121	0.693809
Mt2	-0.235644	0.0738329	0.693809
Rpf2	0.265699	0.0737781	0.693809
Anxa6	-0.130655	0.0743428	0.694666
Setx	-0.143281	0.0743297	0.694666
Spsb2	0.380384	0.0742527	0.694666
Stambpl1	-0.297868	0.0743922	0.694666
Wdr81	0.104004	0.0744055	0.694666
Cactin	0.179535	0.075301	0.695992
Carnmt1	0.189558	0.0753872	0.695992
Dmpk	-0.302846	0.0757213	0.695992
Galnt11	0.27743	0.0749095	0.695992
Gdnf	0.15504	0.0756834	0.695992
Glrx5	0.271835	0.0755461	0.695992
Golph3l	-0.267026	0.0753356	0.695992
Kpna4	0.164708	0.0757564	0.695992
Mprip	-0.0919031	0.0753438	0.695992
Ppp6c	0.233759	0.0755569	0.695992
Psme3	0.142712	0.0753586	0.695992
Rpl18	0.123767	0.0756803	0.695992
Skiv2l	-0.198115	0.0756434	0.695992
Slc35b3	0.332245	0.0754313	0.695992
Timmdc1	0.316676	0.0747153	0.695992
Tacc2	0.164582	0.0760618	0.698055
Nit1	-0.322505	0.0762724	0.699244
Vhl	-0.365964	0.0764921	0.700515
Mrpl18	-0.304424	0.0765888	0.700657
Eef2kmt	-0.31982	0.0767834	0.700953
Notch2	0.148983	0.0767662	0.700953
Rpl24	0.138379	0.0770017	0.702204
Oat	-0.122436	0.0771448	0.702766
Anxa2	-0.101343	0.077256	0.703038
P3h4	-0.264414	0.0774284	0.703865
Tcerg1	0.12281	0.0775747	0.704453
Bicral	-0.195109	0.0779503	0.704807
Dtymk	-0.36119	0.0789187	0.704807
Ermard	0.501053	0.0789194	0.704807
Gna12	-0.159141	0.0778466	0.704807
Kif13a	-0.17975	0.0785158	0.704807
Mcc	-0.153118	0.0779451	0.704807
Mroh1	-0.0919166	0.0784157	0.704807
Rabgef1	0.207558	0.078798	0.704807
Rbm17	0.191683	0.078698	0.704807
Riok3	0.161744	0.0784742	0.704807
Samd1	0.172334	0.0789142	0.704807
Ssbp4	-0.254342	0.0787877	0.704807
Sympk	-0.16222	0.0781618	0.704807
Taok3	0.205525	0.0782739	0.704807
Thbs2	-0.168048	0.0781574	0.704807
Zfp799	0.354906	0.0784256	0.704807
Dis3l	0.266828	0.0793334	0.707088
Gm29666	0.494472	0.0794205	0.707088
Ubr7	-0.271043	0.0793558	0.707088
Scfd1	-0.17037	0.0796171	0.707451
Zfp617	-0.241909	0.0796251	0.707451
Usp39	0.188758	0.0797221	0.707585
Akr1b8	-0.239568	0.079872	0.708188
Bud31	0.154229	0.0800122	0.708703
Anks6	-0.432335	0.0802526	0.709279
Asnsd1	-0.233853	0.0802449	0.709279
Ifi30	0.327966	0.0803237	0.709279
Ccnd1	-0.220041	0.0811245	0.709693
Drp2	-0.256803	0.0810724	0.709693
Dyrk1a	0.152361	0.0810438	0.709693
Gata2	0.241187	0.081428	0.709693
Kif3c	0.153913	0.081092	0.709693
Mtdh	0.350604	0.0811989	0.709693
Nphp1	-0.243881	0.0814389	0.709693
Rabggtb	0.254797	0.0813926	0.709693
Smarcd3	-0.235508	0.0811622	0.709693
Stx16	-0.211854	0.0813819	0.709693
U2af2	0.140532	0.0809646	0.709693
Wipi1	-0.169779	0.0811861	0.709693
Zfp160	0.302259	0.0812597	0.709693
Inpp5e	-0.316448	0.0817936	0.71072
Psme1	-0.164389	0.0816713	0.71072
Usp49	0.395724	0.0818036	0.71072
Aspm	-0.268992	0.0822979	0.711129
Elk3	-0.284636	0.0823364	0.711129
Fbxo38	0.147737	0.0822453	0.711129
Pot1b	0.37013	0.0823988	0.711129
Slc8b1	0.388646	0.0824271	0.711129
Tmcc1	0.146352	0.082388	0.711129
Vps52	-0.255333	0.0820461	0.711129
Gm20498	0.348179	0.0826432	0.711693
MF597757.2	0.32779	0.0826573	0.711693
Elmod2	-0.186901	0.082824	0.712418
Gemin5	-0.173707	0.0829081	0.712432
Ap3b1	0.132107	0.0832513	0.712574
Mbip	0.37809	0.0831678	0.712574
Pak3	-0.305708	0.0831572	0.712574
Polr2m	-0.140559	0.0832547	0.712574
Bbc3	0.28413	0.0842061	0.715379
Cdk7	0.216467	0.0842212	0.715379
Dag1	-0.145713	0.0838241	0.715379
Fam92a	-0.20931	0.0845491	0.715379
Gstp1	0.132303	0.0844427	0.715379
Ints4	-0.237158	0.0845412	0.715379
Lap3	0.1841	0.0844714	0.715379
Pepd	0.188576	0.0842161	0.715379
Prpf39	0.171815	0.0845764	0.715379
Slc20a1	0.110611	0.084176	0.715379
Snrpb2	0.224072	0.0841176	0.715379
Zdhhc4	0.325773	0.0844431	0.715379
Ak6	0.191504	0.0852611	0.716105
Aldh1l2	-0.0793955	0.0853256	0.716105
Aldh3a1	-0.118173	0.0852673	0.716105
Ctsa	0.111582	0.0850957	0.716105
Dgat2	0.313481	0.0851974	0.716105
Jmjd8	0.348509	0.0850453	0.716105
Nnmt	0.370656	0.0849454	0.716105
Nop10	0.575883	0.085001	0.716105
Myh9	-0.109257	0.0854099	0.716117
2310022A10Rik	0.298956	0.0861426	0.717725
Ece1	-0.187554	0.0859603	0.717725
Gm45899	0.330468	0.0861835	0.717725
Imp3	-0.311503	0.0857818	0.717725
Lima1	-0.15213	0.0859915	0.717725
Mcm7	-0.184137	0.086047	0.717725
Ssna1	-0.315189	0.0860336	0.717725
Kirrel	-0.120357	0.0862951	0.717962
Llph	0.260416	0.0864446	0.718514
Loxl1	-0.222026	0.0865426	0.718636
Cfap36	0.210842	0.086964	0.720058
Nudt14	0.531758	0.0869566	0.720058
Sorcs2	-0.240449	0.0868121	0.720058
Madd	-0.209515	0.087084	0.720362
Cab39	0.134644	0.0871953	0.720592
Pias3	-0.337288	0.0872818	0.720617
Ciapin1	0.186399	0.0878263	0.722751
Ctdsp2	-0.1561	0.087875	0.722751
Dhrs1	-0.331139	0.0878513	0.722751
Vmn2r76	0.411342	0.0878432	0.722751
Armh3	0.315969	0.0951216	0.722936
Atad1	-0.193078	0.0937609	0.722936
Atp6v0c	0.203082	0.0949787	0.722936
B3gnt9	-0.35259	0.0935857	0.722936
Baz1a	0.171852	0.088354	0.722936
Btbd9	-0.265535	0.0930173	0.722936
C9orf72	0.239089	0.0902146	0.722936
Cby1	-0.312026	0.0970689	0.722936
Ccnb1	-0.316715	0.0935878	0.722936
Cdc42bpg	-0.36731	0.0925562	0.722936
Cdk16	-0.138639	0.0937176	0.722936
Cep44	-0.37152	0.0952493	0.722936
Chd2	0.17195	0.0890391	0.722936
Coq9	-0.156937	0.0962049	0.722936
Cth	0.158513	0.0921603	0.722936
Dcp1a	0.232746	0.0915278	0.722936
Dhx40	-0.130053	0.0927605	0.722936
Dnajc8	0.170543	0.0915636	0.722936
Dock6	-0.25684	0.0913029	0.722936
Dusp1	0.282169	0.0901005	0.722936
Ect2	-0.291949	0.0958856	0.722936
Emilin1	-0.165567	0.0958076	0.722936
Esrra	0.35992	0.0949501	0.722936
Fkbp15	-0.155196	0.0896434	0.722936
Fstl1	-0.12177	0.0941361	0.722936
Fzd1	-0.24717	0.0939247	0.722936
Gadd45g	0.242945	0.0929966	0.722936
Gan	0.222802	0.0968272	0.722936
Gm2000	-0.194855	0.0907313	0.722936
Gprc5a	0.290567	0.0911569	0.722936
Gtf3c4	0.171618	0.0887546	0.722936
Hivep2	-0.161435	0.0927976	0.722936
Hmga1b	0.192635	0.0884783	0.722936
Ints6	0.188899	0.0917877	0.722936
Isg20	0.212822	0.0942138	0.722936
Kctd9	0.199682	0.0969064	0.722936
Kdm5b	-0.148761	0.0958669	0.722936
Lamtor3	0.198768	0.0965427	0.722936
Loxl4	-0.294135	0.0903394	0.722936
Lrwd1	0.273841	0.0934915	0.722936
Lsm4	0.246733	0.0945664	0.722936
Mark3	0.125082	0.0906259	0.722936
Mcf2l	-0.128952	0.0924818	0.722936
Mdm2	0.116715	0.0960417	0.722936
Mgat5	0.234587	0.0911893	0.722936
Mrc2	-0.150882	0.0959552	0.722936
Mydgf	-0.154571	0.0950015	0.722936
Ncor1	-0.100112	0.0956465	0.722936
Ndst1	-0.133685	0.0961265	0.722936
Nfix	-0.101821	0.089616	0.722936
Nhlrc2	0.214786	0.097088	0.722936
Nom1	0.18169	0.0965231	0.722936
Oxct1	-0.112294	0.0926074	0.722936
Pfkfb2	0.38756	0.0893701	0.722936
Pfkl	-0.132348	0.093141	0.722936
Plk4	-0.243356	0.0904386	0.722936
Plrg1	-0.206984	0.0904002	0.722936
Popdc3	0.221012	0.0919541	0.722936
Ppp1r8	0.207372	0.0945212	0.722936
Ppp2r5a	0.132891	0.0897571	0.722936
Prmt5	-0.179334	0.0891357	0.722936
Psmb5	0.221265	0.0894847	0.722936
Psmb7	0.420305	0.0948933	0.722936
Psmc5	0.180601	0.0910003	0.722936
Ptgir	0.564805	0.0911466	0.722936
Pus7	-0.179958	0.0881108	0.722936
Rhobtb1	0.312052	0.0970582	0.722936
Riok1	0.32347	0.0934424	0.722936
Rnf13	-0.134899	0.092014	0.722936
Rnf213	-0.111954	0.0903606	0.722936
Rpl27-ps3	0.157369	0.0930475	0.722936
Rpl28	0.116476	0.0886778	0.722936
Rps27l	0.243154	0.0920403	0.722936
Rrn3	0.195238	0.0911385	0.722936
Rrp12	0.252868	0.0887156	0.722936
Rspry1	-0.182606	0.0965384	0.722936
Safb2	0.196723	0.094601	0.722936
Sept9	-0.12002	0.0949622	0.722936
Sgpl1	0.127856	0.0958411	0.722936
Sipa1l1	-0.140595	0.0892401	0.722936
Slc25a27	0.36831	0.0966643	0.722936
Slc25a33	0.25002	0.091175	0.722936
Slc35b4	-0.153666	0.0895009	0.722936
Smo	-0.142734	0.0953227	0.722936
Snrnp35	0.546391	0.0883066	0.722936
Snx5	-0.125241	0.0940997	0.722936
Spop	0.144192	0.0954202	0.722936
Src	0.209704	0.0893641	0.722936
Stk16	0.231353	0.0967132	0.722936
Sumo3	-0.172762	0.0936757	0.722936
Taf8	0.248507	0.0909159	0.722936
Tceal9	0.102621	0.0926358	0.722936
Tma16	0.214512	0.091148	0.722936
Tmem206	0.303267	0.0948857	0.722936
Tpst1	-0.247062	0.0917708	0.722936
Trak2	0.144357	0.0899399	0.722936
Trappc13	0.235651	0.0970322	0.722936
Trib3	0.116922	0.0922242	0.722936
Umps	0.210014	0.0944897	0.722936
Unc5b	-0.123723	0.0931059	0.722936
Uqcc2	-0.167131	0.0960461	0.722936
Uqcr10	0.339812	0.0969944	0.722936
Usp38	0.200247	0.0966428	0.722936
Wiz	-0.169066	0.0885899	0.722936
Zfp251	-0.249871	0.0971059	0.722936
Zfp346	-0.171183	0.0964376	0.722936
Zfp386	-0.21574	0.0897644	0.722936
Zfp644	-0.13841	0.0900588	0.722936
Zfp729a	-0.229536	0.0903379	0.722936
Zswim4	0.170614	0.0904567	0.722936
Ash1l	-0.127429	0.0972718	0.723548
CR536609.1	0.46938	0.0974945	0.724129
Rnf26	-0.201718	0.0975176	0.724129
Brpf3	0.187688	0.0984938	0.725444
Cflar	0.163369	0.0984714	0.725444
Ctdnep1	0.193419	0.0985347	0.725444
Knop1	0.178079	0.0980611	0.725444
P2ry2	0.394601	0.0983965	0.725444
Rad23a	-0.175884	0.0981158	0.725444
Scnm1	0.277926	0.0983917	0.725444
Sel1l	-0.100379	0.098503	0.725444
Synj1	-0.25117	0.0982382	0.725444
Ythdf3	0.159975	0.0980214	0.725444
Wdr47	0.376608	0.0986421	0.725616
Alg3	0.434592	0.0987954	0.725664
Dpp7	0.172958	0.0988167	0.725664
Tmem72	0.216938	0.0989074	0.725713
2510039O18Rik	-0.231361	0.0998436	0.726411
Adar	0.163571	0.0993529	0.726411
Crybg3	0.188328	0.0997973	0.726411
Evc2	-0.159361	0.0992955	0.726411
Iqgap1	-0.0746655	0.0998265	0.726411
Sike1	-0.203406	0.0994105	0.726411
Tnip1	-0.13934	0.0995946	0.726411
Vars	-0.110056	0.0997639	0.726411
Zcchc24	-0.10572	0.0994729	0.726411
Zzef1	-0.153358	0.099571	0.726411
Sgce	-0.235798	0.0999808	0.726796
Gxylt2	-0.251049	0.100723	0.727848
Hars2	0.353072	0.100612	0.727848
Lama2	-0.215714	0.100268	0.727848
Larp1b	0.170273	0.101039	0.727848
Pycr1	0.223639	0.101053	0.727848
Racgap1	-0.18181	0.100906	0.727848
Rad9a	0.256473	0.100408	0.727848
Repin1	-0.214326	0.100584	0.727848
Rpl22	0.13258	0.100893	0.727848
Stambp	0.312412	0.100973	0.727848
Tti1	-0.307914	0.100525	0.727848
Chuk	0.184462	0.101256	0.728708
Mapk6	0.0918136	0.101527	0.73005
Ttc7	-0.278417	0.101619	0.730103
Rab8a	-0.178298	0.101811	0.730872
Dcbld1	-0.348779	0.101896	0.730877
Lrrc41	-0.23668	0.102203	0.731258
Lrrc45	-0.228168	0.102173	0.731258
Spryd7	0.278457	0.102202	0.731258
Cul7	-0.163147	0.102373	0.731765
Rnf123	-0.23597	0.102444	0.731765
Ston2	0.208986	0.102546	0.731894
Ivd	-0.245872	0.102639	0.73195
Prune2	-0.114525	0.102813	0.732385
Tmem151a	0.354391	0.10287	0.732385
Snrpa1	0.226727	0.103146	0.733145
Zfand5	0.130307	0.103073	0.733145
Gkap1	0.192883	0.103352	0.734005
Alg6	0.32481	0.103763	0.734261
Cdk5rap3	-0.146613	0.103632	0.734261
Prkg2	0.100026	0.103837	0.734261
Setd1b	-0.190008	0.103898	0.734261
Tmbim1	0.161599	0.103811	0.734261
Ybx1	0.150756	0.103648	0.734261
Cic	-0.164881	0.104222	0.734741
Plekha8	-0.336911	0.104071	0.734741
Smim15	0.251774	0.104214	0.734741
Clk2	0.175787	0.104412	0.734882
Vapb	-0.156846	0.104341	0.734882
Oxr1	-0.0961494	0.104597	0.735587
D17H6S53E	0.32516	0.104786	0.736318
Mapkap1	0.187785	0.105048	0.736362
Ncbp3	0.202386	0.104988	0.736362
Tmem134	-0.232706	0.104942	0.736362
Sec16a	-0.11583	0.105468	0.738703
Aamp	0.163305	0.106316	0.739784
Akap11	-0.142531	0.107984	0.739784
Ccm2	0.279877	0.106918	0.739784
Cirbp	-0.362162	0.106728	0.739784
Fibin	-0.300853	0.107696	0.739784
Gm21992	-0.437093	0.108182	0.739784
Hdac4	-0.135459	0.106698	0.739784
Hibadh	-0.241145	0.106849	0.739784
Huwe1	-0.105275	0.106968	0.739784
Inf2	-0.108311	0.106782	0.739784
Kdm3a	0.130409	0.108074	0.739784
Kifap3	-0.254981	0.106399	0.739784
Lamb2	-0.101614	0.107898	0.739784
Lmf1	0.167281	0.10684	0.739784
Micall1	0.155975	0.107448	0.739784
Myef2	-0.135219	0.108151	0.739784
Nfkbie	-0.354322	0.106445	0.739784
Pde3b	-0.135633	0.107472	0.739784
Pqlc3	0.193374	0.107796	0.739784
Prrc2a	-0.100749	0.105798	0.739784
Ptpn23	0.14449	0.106093	0.739784
Pus1	0.221735	0.107469	0.739784
Pvr	0.149755	0.107856	0.739784
Rbak	0.368075	0.108044	0.739784
Sptbn1	-0.0836425	0.106199	0.739784
Sqle	0.123125	0.108263	0.739784
Srgap2	-0.160848	0.107358	0.739784
Tln1	-0.0975624	0.108278	0.739784
Wdr83	-0.32277	0.107829	0.739784
Zfp106	-0.089011	0.107472	0.739784
Znfx1	0.135882	0.107792	0.739784
Csgalnact1	-0.187497	0.108609	0.740691
Rab1a	0.108692	0.108668	0.740691
Tatdn2	0.163767	0.108572	0.740691
Gm4070	-0.139252	0.108964	0.741229
Ppp1r14b	-0.118323	0.10909	0.741229
Slc35a4	-0.221235	0.108988	0.741229
Smg7	0.129374	0.109026	0.741229
Fopnl	-0.251495	0.109432	0.741802
Srpk2	-0.138096	0.109339	0.741802
Tjp2	0.239635	0.109423	0.741802
Rbm27	0.155572	0.109528	0.741867
Fbxo6	-0.255993	0.109838	0.742226
Pmpcb	-0.184238	0.109675	0.742226
Slc39a10	0.175176	0.109833	0.742226
Arfgap2	-0.168932	0.11023	0.742955
Ccdc47	0.190355	0.110384	0.742955
Eif3l	-0.106905	0.110458	0.742955
Gabbr1	0.173993	0.110106	0.742955
Gsr	0.157262	0.110573	0.742955
Idh3g	-0.154999	0.110635	0.742955
Srprb	-0.170563	0.110337	0.742955
Zfp12	-0.199892	0.110468	0.742955
Zfp622	0.131981	0.110838	0.743741
Tubb3	0.27176	0.11106	0.744652
Prpf6	0.112836	0.111253	0.745372
Aars2	-0.321141	0.114305	0.746344
Adipor2	0.157203	0.112262	0.746344
Atp5g3	-0.201909	0.111924	0.746344
Btbd11	-0.333459	0.114187	0.746344
Casc4	-0.194395	0.112821	0.746344
Chpf2	0.129486	0.11409	0.746344
Clip2	-0.190134	0.11247	0.746344
Cmtm3	0.213657	0.113272	0.746344
Crim1	-0.144801	0.114079	0.746344
Ctsb	0.0860673	0.112596	0.746344
Gab2	0.228256	0.114241	0.746344
Ghitm	0.0852776	0.114252	0.746344
Kif14	-0.347153	0.112958	0.746344
Llgl1	-0.2161	0.111925	0.746344
Med19	0.22559	0.11161	0.746344
Mrpl12	0.191838	0.112103	0.746344
Mthfd1l	-0.115635	0.112627	0.746344
Phf21a	-0.168052	0.113464	0.746344
Plaa	0.127719	0.112431	0.746344
Rbm10	-0.141359	0.112991	0.746344
Rbm25	0.212406	0.114065	0.746344
Riox2	0.275409	0.111661	0.746344
Samd14	-0.28852	0.113737	0.746344
Sardh	-0.193202	0.113464	0.746344
Sart1	0.161598	0.11238	0.746344
Sbf1	-0.12474	0.113881	0.746344
Slc39a7	-0.13087	0.113717	0.746344
Smug1	0.283962	0.112484	0.746344
Stard5	0.180667	0.112732	0.746344
Tbc1d2b	-0.19285	0.112362	0.746344
Tmem14c	0.221682	0.114337	0.746344
Trip10	0.135122	0.113754	0.746344
Tspan4	-0.252927	0.113403	0.746344
Zfp398	-0.252771	0.112656	0.746344
Asap1	-0.125162	0.114878	0.746492
Fgd6	0.277631	0.114799	0.746492
Gabarapl1	0.186641	0.11481	0.746492
Kdm6b	0.110705	0.114599	0.746492
Thoc2	0.171319	0.114813	0.746492
Wdr1	0.144318	0.114686	0.746492
Apobr	0.292084	0.115715	0.746936
Ccdc122	-0.28427	0.116224	0.746936
Ccdc93	0.106167	0.115849	0.746936
Cdc25b	-0.258285	0.116258	0.746936
Dgka	-0.20114	0.11554	0.746936
Dnajb6	0.132626	0.116683	0.746936
Dpy19l4	-0.205327	0.11654	0.746936
Epb41l3	-0.0776271	0.116249	0.746936
Epn2	-0.204356	0.115128	0.746936
Hmgcl	0.346144	0.116679	0.746936
Hnrnpa2b1	0.152705	0.116893	0.746936
Kdm1b	-0.238462	0.115429	0.746936
Mta3	-0.201211	0.116046	0.746936
Ndufv3	-0.156511	0.11601	0.746936
Neo1	0.117793	0.117061	0.746936
Pbdc1	0.16021	0.11589	0.746936
Prmt9	0.313624	0.117142	0.746936
Ralb	0.146528	0.115979	0.746936
Strbp	0.255355	0.117143	0.746936
Stx7	-0.149265	0.11583	0.746936
Sumo1	0.187969	0.117056	0.746936
Tkt	0.105914	0.116944	0.746936
Wwtr1	-0.104655	0.117195	0.746936
Zbtb7a	0.112257	0.116177	0.746936
Zdhhc18	0.304193	0.115271	0.746936
Zfp91	-0.0825444	0.11634	0.746936
Gatad2b	0.117174	0.117324	0.747202
D8Ertd738e	0.217868	0.117907	0.747519
Eif4e2	0.119331	0.11775	0.747519
Ergic3	-0.145081	0.11811	0.747519
Gmpr2	-0.309893	0.118003	0.747519
Gpn1	0.227275	0.117634	0.747519
Parn	0.178659	0.117894	0.747519
Sat1	0.105632	0.117976	0.747519
Syt17	-0.256358	0.117705	0.747519
Uggt2	0.147897	0.118152	0.747519
Guf1	-0.239454	0.118247	0.747573
Atp6v0a1	-0.148989	0.118439	0.748234
Exosc2	0.354448	0.118903	0.749377
Nectin1	0.235104	0.118967	0.749377
P4ha1	0.0976947	0.118816	0.749377
Zfp36l1	0.219525	0.118886	0.749377
Mrpl30	-0.205841	0.119178	0.750159
Dennd1b	0.193215	0.119348	0.750317
Fam208b	-0.134703	0.119376	0.750317
Dgcr2	0.15744	0.119603	0.75057
Exosc7	0.284564	0.119563	0.75057
Ints13	0.251643	0.119677	0.75057
Tmem251	0.227628	0.119796	0.750767
Klf11	0.336729	0.119984	0.751402
Tnfsf9	0.350047	0.120163	0.751976
Pin4	0.346929	0.12047	0.753351
Fem1a	-0.203563	0.120663	0.753996
Ranbp2	0.112758	0.120748	0.753996
Calcrl	-0.291892	0.121094	0.755615
Tex264	0.169903	0.121207	0.755772
Ube2m	0.204556	0.121332	0.756003
Acbd3	0.129197	0.123306	0.757897
Adamtsl3	-0.14891	0.124414	0.757897
Arhgef11	-0.13267	0.123766	0.757897
Atp6v1c1	0.132299	0.123002	0.757897
Cds2	-0.11358	0.124987	0.757897
Dync1li2	0.165779	0.124228	0.757897
Elp5	0.226225	0.124758	0.757897
Fech	0.16267	0.123156	0.757897
Fgfr1op2	-0.111664	0.123122	0.757897
Fgfr2	0.337893	0.124308	0.757897
Fip1l1	0.150017	0.123898	0.757897
Fra10ac1	0.426402	0.123286	0.757897
Gabpb1	0.250897	0.125058	0.757897
Glce	-0.149878	0.121726	0.757897
Gripap1	-0.188224	0.122203	0.757897
Haus4	-0.322904	0.1246	0.757897
Hnrnpa1	0.135497	0.124717	0.757897
Iars2	-0.138422	0.124085	0.757897
Itm2c	0.215308	0.123736	0.757897
Lamc1	-0.091531	0.122419	0.757897
Lrp10	-0.158226	0.123362	0.757897
Mbnl2	-0.0759091	0.122164	0.757897
Med13l	-0.116436	0.122095	0.757897
Mib2	-0.199117	0.122547	0.757897
N4bp2	0.166218	0.122448	0.757897
Pced1a	-0.250339	0.122791	0.757897
Pkdcc	0.31895	0.124987	0.757897
Ppp1r18	0.152272	0.125024	0.757897
Rrp1	0.14499	0.123751	0.757897
Selenow	-0.231806	0.122893	0.757897
Stk24	-0.153418	0.124427	0.757897
Sucla2	0.204496	0.123051	0.757897
Surf1	-0.252288	0.124384	0.757897
Tcp1	0.0743259	0.122898	0.757897
Tfpi	-0.211331	0.12492	0.757897
Tmed10	-0.102144	0.123071	0.757897
Tomm7	0.238982	0.123756	0.757897
Zfp410	0.214301	0.122018	0.757897
Zkscan3	0.178102	0.123568	0.757897
Lin9	-0.37345	0.125158	0.757969
Fkbp2	0.241458	0.126381	0.75846
Hist1h3f	-0.376746	0.125393	0.75846
Immt	-0.104558	0.125938	0.75846
Med10	0.18171	0.125902	0.75846
Med13	0.103049	0.126244	0.75846
Meis2	-0.13192	0.126251	0.75846
Mtmr6	-0.18909	0.126145	0.75846
Pomk	-0.272017	0.125668	0.75846
Rgs10	0.302553	0.125854	0.75846
Rnf38	0.209891	0.125939	0.75846
Spag9	0.14021	0.125952	0.75846
Usp54	-0.281448	0.126298	0.75846
Vamp8	0.22156	0.125842	0.75846
Atp11a	0.121422	0.126471	0.758476
Ap2b1	-0.102346	0.126586	0.758636
Eaf1	0.135706	0.127136	0.759823
Lrch3	-0.160821	0.126928	0.759823
Mta1	-0.118598	0.126979	0.759823
Tpd52l2	-0.121843	0.127132	0.759823
Atp2b4	0.271121	0.127852	0.760946
Fgfr1op	0.243201	0.127765	0.760946
Kif1c	0.0981079	0.127506	0.760946
Rpl3	-0.0702599	0.127445	0.760946
Trim32	-0.215489	0.127776	0.760946
Ube2c	-0.287247	0.127809	0.760946
Arih2	0.149216	0.128289	0.761992
Atr	0.203022	0.128549	0.761992
Dhx36	-0.146093	0.128362	0.761992
Kars	-0.124342	0.128809	0.761992
Pkd2	-0.105663	0.12878	0.761992
Reep4	0.317689	0.12817	0.761992
Rilpl2	0.339545	0.128405	0.761992
Trip4	-0.215458	0.128794	0.761992
Wdr48	-0.181673	0.128822	0.761992
Adpgk	-0.177471	0.129517	0.762625
Arpc1b	-0.107479	0.129781	0.762625
Dcun1d3	0.163549	0.129892	0.762625
Eef1akmt2	0.294587	0.130519	0.762625
Ganab	-0.143147	0.130243	0.762625
Gmip	0.303055	0.129026	0.762625
Hsd17b10	-0.246808	0.129484	0.762625
Iqce	-0.226052	0.13045	0.762625
M6pr	0.31571	0.129983	0.762625
mt-Nd6	0.417331	0.12995	0.762625
Numa1	-0.0863926	0.129343	0.762625
Ppp6r2	-0.187129	0.129652	0.762625
Rbm33	0.104885	0.130351	0.762625
Rgp1	-0.22484	0.130449	0.762625
Setdb1	-0.148884	0.130466	0.762625
St3gal5	0.214751	0.13037	0.762625
Usp5	-0.138546	0.130259	0.762625
Zfp512b	-0.270767	0.130121	0.762625
Aars	0.0756159	0.130938	0.764272
Srek1	0.147851	0.130978	0.764272
Glrx	0.302948	0.131121	0.764595
Mpv17	-0.179757	0.131234	0.764734
E4f1	-0.22826	0.131458	0.765224
Itpr3	-0.0867101	0.131584	0.765224
Utp11	-0.165414	0.131565	0.765224
Alg2	0.575354	0.132624	0.765602
Cenpq	0.244585	0.132291	0.765602
Gtpbp1	-0.146658	0.132276	0.765602
Lrrc20	-0.269423	0.132388	0.765602
Mccc2	-0.286382	0.131871	0.765602
Ppif	0.378834	0.132547	0.765602
Slc25a32	0.241888	0.131949	0.765602
Snapc5	-0.308698	0.132398	0.765602
Sp100	-0.36611	0.132593	0.765602
Strn4	-0.154711	0.132204	0.765602
Trabd	-0.125753	0.132463	0.765602
9930021J03Rik	-0.165031	0.132826	0.766257
Htra1	-0.107889	0.133036	0.766446
Mybbp1a	-0.0926683	0.133016	0.766446
Atp2a3	-0.151348	0.134025	0.767536
Ccng1	-0.111588	0.134068	0.767536
Celf2	-0.170076	0.133833	0.767536
Dagla	-0.276507	0.134292	0.767536
Dcaf11	-0.195831	0.133448	0.767536
Eipr1	0.230189	0.133493	0.767536
Fndc3b	-0.0932766	0.134292	0.767536
Hprt	0.13213	0.134159	0.767536
Ppat	0.245942	0.133797	0.767536
Prdx3	-0.217305	0.133995	0.767536
Traf5	-0.264786	0.133508	0.767536
Ube2b	0.143739	0.13401	0.767536
Gps1	-0.134183	0.134485	0.767624
Suz12	0.125716	0.134464	0.767624
Zfp39	-0.326551	0.134868	0.769298
Atp6v1f	0.153481	0.135008	0.76959
Trir	0.184012	0.135139	0.76983
Ttc3	-0.0880406	0.135258	0.769999
Acpp	-0.240248	0.136173	0.770025
Coq5	0.224775	0.136251	0.770025
Cp	-0.123676	0.136333	0.770025
Kif21b	-0.110119	0.13624	0.770025
Ndufa8	0.208913	0.136238	0.770025
Phb	0.161088	0.135691	0.770025
Pola2	-0.2199	0.135388	0.770025
Ppp1r13l	0.290971	0.135911	0.770025
Retreg1	0.156127	0.135588	0.770025
Rgs20	0.374185	0.136142	0.770025
Scai	-0.259401	0.136264	0.770025
Shox2	-0.164444	0.135991	0.770025
Rpl7l1	0.114381	0.136569	0.770354
Suv39h1	0.304835	0.13651	0.770354
Adamts1	0.175194	0.136697	0.770569
Ino80	-0.143807	0.136848	0.770919
Gpr161	-0.211364	0.137515	0.774173
Fbxo46	-0.311313	0.137969	0.774961
Mrgbp	0.172669	0.138014	0.774961
Slc43a3	-0.162271	0.137759	0.774961
Ube2w	0.148421	0.137982	0.774961
Ptpn22	-0.27225	0.138346	0.775816
Usp24	0.129608	0.138328	0.775816
Bag1	0.102427	0.138501	0.775943
Npm1	0.205762	0.138619	0.775943
Ptov1	-0.163366	0.138638	0.775943
Akt3	-0.1649	0.139014	0.776637
Anapc7	0.215633	0.139032	0.776637
Fam120c	-0.241914	0.138989	0.776637
Hbegf	0.270973	0.139291	0.777077
Il17rd	-0.290036	0.139243	0.777077
Kmt2a	0.134113	0.13945	0.777463
Atp7a	0.201804	0.140107	0.778304
Med26	0.232368	0.140227	0.778304
Neat1	0.183717	0.140056	0.778304
Rida	0.301544	0.140232	0.778304
Sirt1	0.201498	0.140124	0.778304
Slc35e2	0.229448	0.139797	0.778304
Utp14a	0.118521	0.139786	0.778304
Ccdc117	0.156233	0.140682	0.779366
Manea	-0.17692	0.140677	0.779366
Tmx1	0.188391	0.140694	0.779366
Ppp1r11	0.243641	0.140959	0.780336
Ddit4	0.149619	0.141063	0.780367
Stox2	-0.797188	0.141146	0.780367
Rab31	0.122348	0.141305	0.78075
Eif3j2	0.232381	0.142087	0.783567
Hmgxb3	0.191079	0.142039	0.783567
Iws1	0.122559	0.142029	0.783567
1810032O08Rik	0.222098	0.142516	0.784251
Abca8b	0.149541	0.143933	0.784251
Arhgap1	-0.157602	0.143245	0.784251
Cep128	0.233334	0.14283	0.784251
Cep295	0.175622	0.142546	0.784251
Chpf	-0.22992	0.143918	0.784251
Ckap4	-0.106604	0.143414	0.784251
Dusp16	0.254928	0.143538	0.784251
Fkrp	0.217377	0.144028	0.784251
Hipk2	0.161531	0.142514	0.784251
Mdh1	0.108858	0.142794	0.784251
Mplkip	0.259317	0.143709	0.784251
Spout1	-0.257706	0.143839	0.784251
Sumf2	-0.265011	0.14386	0.784251
Tmem86a	-0.291025	0.143649	0.784251
Ttyh2	0.128023	0.143261	0.784251
Ube2j1	0.119268	0.14347	0.784251
Ube3a	0.113589	0.143901	0.784251
Wbp4	0.145099	0.143941	0.784251
Zscan29	0.208059	0.143595	0.784251
Kmt2c	-0.129079	0.145033	0.789227
Psmd1	0.133324	0.145194	0.789606
Dpysl3	-0.0977068	0.145423	0.790354
Ticrr	-0.328115	0.145538	0.790481
Tmem120a	-0.182095	0.145642	0.790549
Bnc2	-0.181955	0.145859	0.790733
Cant1	-0.159486	0.146621	0.790733
Cplane1	-0.135212	0.146652	0.790733
Dsel	-0.232067	0.146775	0.790733
Ftsj3	0.134319	0.146491	0.790733
Kif13b	-0.144438	0.146717	0.790733
Mapkapk5	0.153322	0.146403	0.790733
Pcnt	-0.162712	0.146474	0.790733
Soat1	0.0740836	0.145828	0.790733
Stim2	0.145892	0.146753	0.790733
Tspyl2	0.151366	0.146105	0.790733
Uhrf2	0.123159	0.146283	0.790733
Rbm34	0.266272	0.146977	0.790878
Zhx3	-0.184648	0.146985	0.790878
Phldb1	0.145466	0.147132	0.791176
Hspa13	-0.139437	0.147347	0.791844
Ankrd26	0.21269	0.147541	0.7919
Snx27	-0.165526	0.147495	0.7919
Dlg4	0.205827	0.147706	0.792063
Prkaa1	0.127261	0.147755	0.792063
1110059E24Rik	0.322331	0.148817	0.792361
Ciart	0.220976	0.148688	0.792361
Dhx16	0.107609	0.147976	0.792361
Gm49534	0.444687	0.148977	0.792361
Irgm1	-0.222829	0.148698	0.792361
Mthfsd	-0.306953	0.148092	0.792361
Nop16	0.190271	0.148909	0.792361
Nr1d2	0.137157	0.148748	0.792361
Pdlim1	0.220621	0.148168	0.792361
Psmb1	0.133686	0.148983	0.792361
Ski	-0.144337	0.148645	0.792361
Smc4	-0.145651	0.148734	0.792361
Thap12	-0.14464	0.149004	0.792361
Slc25a37	0.074543	0.149097	0.792371
Cbx5	-0.106636	0.149238	0.79263
Fam117b	-0.187212	0.149956	0.79498
Myo1c	-0.0898249	0.149861	0.79498
Naaa	0.252986	0.149899	0.79498
Clk1	0.124833	0.150193	0.79526
Tusc3	-0.179946	0.150126	0.79526
AC154187.2	-0.0929608	0.151765	0.795539
Agk	-0.296818	0.152537	0.795539
Ampd3	0.10168	0.1529	0.795539
Atrnl1	-0.183615	0.150395	0.795539
C1ra	-0.157983	0.153252	0.795539
Copa	-0.0706989	0.153082	0.795539
Creb3l1	-0.122443	0.152217	0.795539
Depdc7	0.29873	0.152175	0.795539
Elob	-0.1262	0.151743	0.795539
Fbxw2	0.151396	0.15155	0.795539
Gdi1	0.129212	0.153088	0.795539
Hist1h2ak	-0.253113	0.151113	0.795539
Hspa8	0.116571	0.153254	0.795539
Hspbap1	0.26919	0.152027	0.795539
Ibtk	-0.119809	0.152818	0.795539
Layn	0.144057	0.152659	0.795539
Letmd1	-0.241129	0.152931	0.795539
Marcksl1	0.149788	0.151806	0.795539
Mid1	-0.172154	0.152251	0.795539
Natd1	0.180608	0.152406	0.795539
Nfe2l2	0.0977395	0.151854	0.795539
Paf1	0.199317	0.151555	0.795539
Phkg2	-0.243224	0.152579	0.795539
Pnpt1	-0.171903	0.151917	0.795539
Prpf40b	-0.178373	0.152248	0.795539
Ptx3	-0.236639	0.151275	0.795539
Rapgef6	-0.13992	0.151251	0.795539
Rnf219	-0.217746	0.151547	0.795539
Sh3glb1	-0.0809373	0.152789	0.795539
Smg9	0.226315	0.152933	0.795539
Sms	0.226592	0.151457	0.795539
Tagap1	0.246382	0.152433	0.795539
Txn2	0.110045	0.153286	0.795539
Btg3	0.218133	0.15366	0.796273
Ilk	-0.171477	0.153679	0.796273
Obsl1	-0.247847	0.153704	0.796273
Brca2	-0.270482	0.153927	0.796953
Agrn	-0.187923	0.154345	0.79782
Pdxdc1	-0.103597	0.154272	0.79782
Trnau1ap	-0.25437	0.154372	0.79782
Adamts14	-0.199667	0.154841	0.798338
Gm10382	0.40951	0.154739	0.798338
Mat2a	0.107896	0.154838	0.798338
Scrib	-0.122298	0.154842	0.798338
Naa15	0.121296	0.154975	0.798549
Eif2ak2	-0.138355	0.155078	0.798598
Bub3	-0.175318	0.156444	0.7993
Cdc40	0.121069	0.156643	0.7993
Dhx15	0.105982	0.15599	0.7993
Ei24	0.215247	0.156219	0.7993
Epb41l2	-0.110457	0.157474	0.7993
Gem	0.238642	0.155992	0.7993
Gpbp1	0.137073	0.157129	0.7993
Grpel1	-0.163632	0.156469	0.7993
Irs2	0.144454	0.15638	0.7993
Mospd3	0.400488	0.157304	0.7993
Msh6	0.137407	0.155884	0.7993
Nif3l1	0.165879	0.155339	0.7993
Rapsn	-0.168328	0.156558	0.7993
Rint1	-0.156785	0.15622	0.7993
Rnf7	-0.223545	0.157528	0.7993
Tmem184b	-0.132713	0.156992	0.7993
Tpm3	0.10089	0.157138	0.7993
Ube2e3	0.178413	0.156864	0.7993
Ublcp1	-0.194443	0.155623	0.7993
Vat1	0.09503	0.157359	0.7993
Zbtb33	0.233522	0.155526	0.7993
Zc3h14	-0.106537	0.157157	0.7993
Zdhhc21	-0.202945	0.155688	0.7993
Zfp608	-0.180245	0.157409	0.7993
Zfp800	0.203865	0.156094	0.7993
Glmp	0.174765	0.157652	0.799459
Ddt	0.567178	0.157857	0.799564
Smad2	-0.151628	0.157808	0.799564
Micall2	-0.272601	0.158194	0.800798
Gsdmd	-0.19915	0.158297	0.800852
Adnp2	0.150021	0.159814	0.800947
Anxa5	0.123968	0.159555	0.800947
Asph	-0.124531	0.15975	0.800947
Bloc1s5	0.313857	0.159677	0.800947
Capza1	0.208359	0.160486	0.800947
Ccdc141	-0.301628	0.16082	0.800947
Cln8	0.154892	0.159254	0.800947
Crebrf	0.115501	0.158858	0.800947
Ddx21	0.0840097	0.16019	0.800947
Dnaja3	-0.125641	0.160811	0.800947
Dnmbp	-0.184164	0.160187	0.800947
Efcab14	-0.143306	0.158781	0.800947
Fbxl14	-0.201753	0.160059	0.800947
Gm12258	-0.233932	0.160108	0.800947
Golga5	-0.111437	0.160058	0.800947
Gys1	-0.115499	0.159028	0.800947
Olfr1307	0.541209	0.160546	0.800947
Pgrmc1	0.134359	0.158647	0.800947
Prr13	0.185375	0.158856	0.800947
Ptms	-0.0731767	0.159991	0.800947
Rab22a	0.129182	0.15966	0.800947
Rabep2	-0.204974	0.16016	0.800947
Scarb1	0.236939	0.160617	0.800947
Slc10a7	-0.253264	0.160523	0.800947
Trappc9	-0.188801	0.160769	0.800947
Zcchc2	0.127593	0.159459	0.800947
Zfp219	-0.202306	0.160266	0.800947
Scand1	-0.165931	0.161001	0.801386
Fam149b	-0.196081	0.161428	0.802692
Jam3	0.32194	0.161449	0.802692
3110082I17Rik	0.270483	0.161821	0.803826
Kank2	-0.127472	0.161864	0.803826
Ap1m1	0.154214	0.164395	0.804399
Baz2a	-0.107065	0.163243	0.804399
Ccdc9b	-0.159752	0.16378	0.804399
Cdk12	0.147764	0.163154	0.804399
Cst3	-0.140162	0.162662	0.804399
Eif4e	0.121381	0.163972	0.804399
Eps15	-0.123082	0.164181	0.804399
Gadd45a	0.0963729	0.164061	0.804399
Galnt10	-0.147691	0.163113	0.804399
H13	-0.0719825	0.164147	0.804399
Hs2st1	-0.148637	0.16436	0.804399
Hscb	-0.315264	0.163243	0.804399
Lrrfip1	0.103555	0.163603	0.804399
Maff	0.153469	0.164395	0.804399
Magi3	-0.141293	0.163178	0.804399
Mrpl38	0.191295	0.163167	0.804399
Nsg1	-0.179966	0.162187	0.804399
Ostf1	0.123529	0.164058	0.804399
Prkca	-0.14098	0.163535	0.804399
Prpsap1	0.177173	0.163549	0.804399
Prrx1	-0.168336	0.163581	0.804399
Rnaset2b	0.384512	0.163005	0.804399
Rps3	0.0908651	0.163798	0.804399
Slc38a1	0.114309	0.163633	0.804399
Spn	-0.244031	0.162236	0.804399
Ttc19	0.162967	0.164401	0.804399
AC160336.1	0.181816	0.164876	0.804819
Arpc1a	0.196748	0.164957	0.804819
Cachd1	0.234904	0.165139	0.804819
Cct5	0.0769665	0.164664	0.804819
Disp1	-0.137126	0.165096	0.804819
Ints9	-0.241797	0.164725	0.804819
Rgma	-0.23815	0.165014	0.804819
Mcm2	-0.130554	0.165363	0.805455
Echs1	-0.18979	0.166173	0.806103
Emsy	-0.129562	0.166428	0.806103
Gabarapl2	0.211491	0.1664	0.806103
Nprl3	-0.290076	0.165606	0.806103
Pml	-0.168019	0.16639	0.806103
Rpl32	-0.110857	0.166429	0.806103
Slc24a3	-0.162872	0.165787	0.806103
St6galnac6	-0.254664	0.166048	0.806103
Syap1	0.156195	0.165876	0.806103
Zfp719	-0.249267	0.166129	0.806103
Ccdc58	0.281399	0.166554	0.806256
Abcb1a	-0.209141	0.17015	0.806302
Adrm1	0.11372	0.172584	0.806302
Agfg2	0.352551	0.169531	0.806302
Aif1l	-0.16588	0.168118	0.806302
Aldh6a1	-0.18548	0.170206	0.806302
Ankmy2	0.206766	0.171607	0.806302
Arhgdia	-0.066061	0.166832	0.806302
Arhgef12	0.0949767	0.167104	0.806302
Atp5e	0.269658	0.172039	0.806302
Aup1	-0.102793	0.169726	0.806302
Brd2	0.0653023	0.170272	0.806302
Ccdc43	0.185034	0.167778	0.806302
Ccser2	-0.119732	0.171932	0.806302
Cdk11b	0.192418	0.17134	0.806302
Ddias	0.286719	0.167752	0.806302
E130309D02Rik	0.259726	0.170666	0.806302
Ehbp1l1	-0.104632	0.16938	0.806302
Eif2s2	0.214268	0.167862	0.806302
Ephb3	0.2008	0.172545	0.806302
Fis1	-0.179882	0.169922	0.806302
Fscn1	-0.0982407	0.171457	0.806302
Gatad1	-0.143011	0.16746	0.806302
Gm14295	0.31891	0.172448	0.806302
Gtf2ird1	-0.135564	0.170683	0.806302
Hdac6	0.294928	0.168787	0.806302
Hoxc10	-0.159463	0.171313	0.806302
Il17ra	0.14262	0.167884	0.806302
Jph2	-0.152785	0.172131	0.806302
Kcnma1	0.342487	0.172558	0.806302
Lman1	-0.0705946	0.172672	0.806302
Lypla2	-0.274784	0.168118	0.806302
Map3k4	-0.163199	0.168343	0.806302
Med24	-0.184144	0.170788	0.806302
Metrnl	-0.19951	0.167717	0.806302
Mettl1	-0.229965	0.172082	0.806302
Naa16	0.200586	0.170172	0.806302
Nckap1	0.0790555	0.170242	0.806302
Nr2f2	-0.167627	0.171749	0.806302
Ogt	-0.124061	0.168587	0.806302
Pdia4	-0.068416	0.16814	0.806302
Pdxp	-0.293227	0.168155	0.806302
Pgk1	-0.0806826	0.172726	0.806302
Plin4	-0.203647	0.171973	0.806302
Poldip2	0.150999	0.170251	0.806302
Prdx5	-0.120557	0.170558	0.806302
Ptbp1	-0.124584	0.171851	0.806302
Rab14	0.107906	0.169424	0.806302
Rbx1	0.143398	0.167576	0.806302
Rcc2	-0.105838	0.17028	0.806302
Rsbn1	0.180498	0.170754	0.806302
Sema4c	-0.246491	0.166954	0.806302
Sf1	0.0675988	0.168539	0.806302
Slc1a4	0.122669	0.167616	0.806302
Slc4a8	0.284595	0.171859	0.806302
Smad3	-0.163242	0.172688	0.806302
Sned1	0.276903	0.171676	0.806302
Tbc1d1	0.138819	0.169321	0.806302
Tmem87a	0.149755	0.168895	0.806302
Tor1aip2	0.127937	0.167304	0.806302
Trim23	-0.194104	0.172083	0.806302
Tsc22d3	-0.281617	0.168701	0.806302
Txndc5	-0.0815953	0.166838	0.806302
Usp1	-0.140499	0.169456	0.806302
Vps54	-0.156449	0.17098	0.806302
Zbed4	0.173127	0.172469	0.806302
Zfp24	0.190857	0.168485	0.806302
Alg8	0.35263	0.173498	0.806856
Fam114a2	0.124813	0.173275	0.806856
Fto	-0.104043	0.173445	0.806856
Kpna6	0.120455	0.173059	0.806856
Smtn	-0.121809	0.173275	0.806856
Taf4b	-0.26777	0.173341	0.806856
Ulk3	0.274911	0.173439	0.806856
Bid	-0.158034	0.173946	0.807641
Cobll1	0.16644	0.174041	0.807641
Msh3	0.20942	0.173965	0.807641
Ube2g2	0.1477	0.173861	0.807641
Aaas	0.223439	0.174502	0.807887
Chd1	0.0941105	0.174676	0.807887
Leng1	0.199924	0.174256	0.807887
Maml3	-0.243704	0.174559	0.807887
Vopp1	0.202096	0.174532	0.807887
Zfp518a	-0.292445	0.174749	0.807887
Zfp703	0.186032	0.174704	0.807887
Atp6ap1	0.176505	0.176819	0.807888
Clcn7	0.10941	0.175725	0.807888
Crot	-0.164535	0.176703	0.807888
Eif3c	-0.0717487	0.176114	0.807888
Etv3	0.172208	0.17693	0.807888
Fcho2	0.134068	0.175916	0.807888
Foxk1	-0.12716	0.175381	0.807888
Ifitm2	0.21469	0.176197	0.807888
Lrrc49	0.245783	0.175747	0.807888
Ly6e	0.366678	0.176899	0.807888
Mxd4	-0.13346	0.175509	0.807888
Ndufs4	-0.176355	0.175477	0.807888
Pck2	-0.0936293	0.175362	0.807888
Ppp2r1b	0.216685	0.176995	0.807888
Selenon	-0.190883	0.176587	0.807888
Skp1a	0.107305	0.176923	0.807888
Spag7	0.200784	0.175524	0.807888
Srp68	0.170346	0.176788	0.807888
Ssr4	-0.123916	0.17507	0.807888
Tm7sf3	-0.212828	0.176352	0.807888
Tnrc6b	-0.102687	0.176275	0.807888
Ttll1	0.24261	0.175685	0.807888
Xdh	-0.0851469	0.176651	0.807888
Zranb1	0.177748	0.176609	0.807888
Ankrd46	-0.196794	0.177434	0.809467
Ubr3	-0.118396	0.177568	0.809652
Dpp9	0.141575	0.177797	0.810269
AA467197	0.174426	0.177972	0.810636
Fam216a	-0.193027	0.178523	0.810739
Lynx1	-0.261803	0.178391	0.810739
Smap2	0.186958	0.178448	0.810739
Spidr	-0.187791	0.178652	0.810739
U2surp	0.106583	0.178144	0.810739
Uhrf1	-0.172813	0.178652	0.810739
Wdr11	-0.168481	0.178213	0.810739
Arih1	0.0977144	0.179093	0.81078
Btg2	0.199791	0.179025	0.81078
Dennd4c	0.113833	0.179224	0.81078
Fbln1	-0.144465	0.178798	0.81078
Mecr	-0.270005	0.179188	0.81078
Myd88	0.256161	0.179099	0.81078
Vps8	-0.145684	0.179503	0.811618
Synrg	-0.156866	0.179622	0.81173
Nek9	-0.16265	0.179953	0.8128
Cx3cl1	-0.230156	0.180166	0.813338
Ascc2	0.0799	0.180371	0.813604
Csnk2a2	0.112768	0.180414	0.813604
G0s2	-0.212958	0.180671	0.813715
Osgin1	0.188485	0.180721	0.813715
Xpot	-0.0868136	0.180621	0.813715
Atm	-0.157306	0.181132	0.814377
Bcat1	0.0955901	0.18202	0.814377
Eif3j1	0.238243	0.182848	0.814377
Fam76a	-0.211529	0.182559	0.814377
Fam76b	-0.23911	0.182314	0.814377
Fancm	0.247587	0.182051	0.814377
Fgf21	0.233566	0.181958	0.814377
Fkbp9	-0.106331	0.182728	0.814377
Hnrnph3	0.244911	0.182409	0.814377
Kmt2e	-0.103685	0.182754	0.814377
Lmo7	-0.147741	0.181496	0.814377
Lsm2	0.287027	0.182128	0.814377
Mrps6	0.161455	0.181067	0.814377
Ncbp2	0.244028	0.182715	0.814377
Ninj1	0.175095	0.182303	0.814377
Nup85	-0.214437	0.181928	0.814377
Pnpla2	-0.178585	0.182569	0.814377
Ppdpf	-0.283268	0.181996	0.814377
Rfx1	-0.248088	0.182835	0.814377
Sh3pxd2a	-0.112577	0.181728	0.814377
Slc45a4	-0.139486	0.181427	0.814377
Nagk	-0.197971	0.18331	0.814921
Ndel1	0.104157	0.183288	0.814921
Pde7a	0.243433	0.183348	0.814921
Pkn2	0.0978094	0.18331	0.814921
Mbnl1	-0.0986085	0.183555	0.815423
Nifk	0.166978	0.183844	0.815867
Nmd3	0.155645	0.183778	0.815867
Caskin2	-0.222291	0.184604	0.816896
Mmp2	-0.0970714	0.18466	0.816896
Ptcd3	0.18703	0.184487	0.816896
Smim10l1	-0.12762	0.184738	0.816896
Tank	0.127204	0.184488	0.816896
Vrk2	-0.25809	0.184254	0.816896
Wdr83os	0.277508	0.184523	0.816896
Actn4	-0.0738464	0.185328	0.816899
Cops9	-0.223556	0.185112	0.816899
Cpne2	0.10591	0.185465	0.816899
Cr1l	0.13808	0.185264	0.816899
Ech1	-0.254277	0.186205	0.816899
Fam214b	0.145535	0.186347	0.816899
Hmbox1	0.16485	0.18508	0.816899
Hs6st1	-0.159582	0.185531	0.816899
Il3ra	0.268414	0.185874	0.816899
Nipsnap2	-0.185079	0.186118	0.816899
Ptpn1	-0.133901	0.186341	0.816899
Scamp1	-0.160481	0.1856	0.816899
Sdad1	0.130059	0.184863	0.816899
Snap23	0.120556	0.18622	0.816899
Tcf7l1	0.23129	0.186283	0.816899
Tox4	0.133474	0.185877	0.816899
Ube2d2a	0.114826	0.18629	0.816899
Aplp2	-0.0827019	0.187837	0.817043
Atl3	-0.112155	0.18949	0.817043
Cdc42se1	-0.128848	0.188977	0.817043
Cdsn	-0.113876	0.187571	0.817043
Cox17	0.156557	0.189207	0.817043
Dus1l	0.176251	0.189728	0.817043
Ehd3	-0.25437	0.188369	0.817043
Flnc	0.0818072	0.189663	0.817043
Gid8	-0.157988	0.1894	0.817043
Gtf2h2	-0.21403	0.188577	0.817043
Hnrnpm	0.123678	0.189	0.817043
Hnrnpul1	-0.0817601	0.188371	0.817043
Il10rb	-0.180558	0.189861	0.817043
Inpp5b	-0.138323	0.189728	0.817043
Ldlrad3	-0.145235	0.18988	0.817043
Lrch2	0.175523	0.189856	0.817043
Lrrc58	0.0774415	0.188135	0.817043
Luc7l3	0.151498	0.187355	0.817043
Lzic	0.242249	0.18841	0.817043
Mark4	-0.193547	0.187074	0.817043
Matn2	-0.100637	0.18889	0.817043
Mepce	0.183776	0.188267	0.817043
Mier2	0.186063	0.186615	0.817043
Orc3	0.201752	0.187673	0.817043
Papola	0.0863695	0.18731	0.817043
Ppp1r21	-0.192731	0.189212	0.817043
R3hdm4	-0.14555	0.188726	0.817043
Rapgef1	-0.120934	0.189734	0.817043
Rrp15	0.203221	0.187216	0.817043
[truncated: 6,637 more rows]

## Sheet: B
Gene Name	log2FoldChange	p-value	FDR
Fkbp5	0.778466	1.11383e-09	9.27596e-06
Fgl2	1.2174	3.9049e-09	1.626e-05
Slc6a6	-0.351034	1.62622e-08	4.5144e-05
Mt1	1.553	4.57991e-08	9.53536e-05
Pfkfb3	-0.776473	1.52523e-07	0.000254043
Cebpb	0.512246	2.8001e-07	0.000388653
Rtl8a	0.834917	6.25503e-07	0.00074417
Foxo1	0.661894	4.57973e-06	0.0047675
Col6a6	-0.648688	1.86308e-05	0.0141052
Gm21750	-0.730414	1.85283e-05	0.0141052
Sh3pxd2b	0.747171	1.70438e-05	0.0141052
Gm42669	-0.679634	2.23931e-05	0.0155408
4933415F23Rik	-0.747752	2.93327e-05	0.0162855
Arhgap26	0.553791	2.924e-05	0.0162855
Stab1	0.529078	2.92822e-05	0.0162855
Klf15	0.402085	3.52409e-05	0.0163048
Neat1	0.444108	3.52322e-05	0.0163048
Plin4	0.460856	3.24093e-05	0.0163048
Ypel2	-0.579066	4.35673e-05	0.0190962
Glul	0.490059	5.02903e-05	0.0209409
Col5a3	0.522538	5.39367e-05	0.0213897
2510009E07Rik	-0.382397	8.56694e-05	0.0266158
C4b	0.703769	8.62905e-05	0.0266158
Chd2	-0.300055	7.79719e-05	0.0266158
Fiz1	0.496651	8.51254e-05	0.0266158
Tagln2	0.694887	7.95147e-05	0.0266158
Tmem120b	0.527349	8.23275e-05	0.0266158
Sacs	-0.351758	9.74527e-05	0.0289852
AC132444.6	-0.515026	0.000101675	0.0291983
Nckap5	-0.643386	0.000126031	0.0338577
Rgs3	0.605081	0.000124522	0.0338577
Atf5	0.573028	0.000137893	0.0347991
Phospho1	0.294123	0.000133806	0.0347991
Atf7	-0.28516	0.000148911	0.0351275
Bcl6	-0.469572	0.000152029	0.0351275
Plin3	0.517207	0.000156066	0.0351275
Vcan	0.683882	0.000154741	0.0351275
Hr	0.52107	0.000172327	0.0377668
Ppargc1a	0.604578	0.000178179	0.0380481
Ampd1	-0.164589	0.000185906	0.0387057
Actg1	0.295847	0.000217443	0.039881
Akap2	0.340977	0.000224491	0.039881
Col4a1	0.575565	0.000221467	0.039881
Col6a3	0.407985	0.00021381	0.039881
Ednrb	0.772998	0.000225073	0.039881
Fam214a	-0.331723	0.000217983	0.039881
Pdgfrb	0.443165	0.00021256	0.039881
Calm2	-0.325537	0.000240664	0.0416801
Gm17555	-0.844462	0.000245605	0.0416801
Nxn	0.39362	0.000254111	0.0416801
Serpinh1	0.498791	0.000255246	0.0416801
Galnt15	0.599211	0.000286978	0.0459606
Lrp1	0.280433	0.000305045	0.0479323
Zbtb16	0.466112	0.000329902	0.0508783
Dusp10	-0.497823	0.00033618	0.0509038
LT629148.8	-0.765355	0.000371606	0.0552631
Fam57b	0.447445	0.000392534	0.0573513
Ugdh	0.761687	0.000454311	0.0651986
Xdh	0.421254	0.000461901	0.0651986
CR536609.1	-0.481069	0.00047476	0.0655349
Cyth3	0.440575	0.000480023	0.0655349
Bach1	0.39019	0.000498082	0.0669037
Tubb5	0.412102	0.000511582	0.0676262
LT629151.6	-0.910662	0.000574319	0.0724686
LT629154.4	-0.910662	0.000574319	0.0724686
Parm1	-0.370291	0.000562065	0.0724686
Lpin1	0.305177	0.000583168	0.0724869
Sec63	-0.289651	0.000597623	0.0731912
Sdc4	0.437485	0.000614296	0.0741429
Mllt3	-0.287115	0.000660821	0.0751372
Nfil3	0.473223	0.00064679	0.0751372
Nt5dc3	0.271261	0.000655371	0.0751372
Phlda3	0.308224	0.000667646	0.0751372
Sema6d	-0.366073	0.000644899	0.0751372
Gm28035	2.48651	0.000738442	0.0819966
Vim	0.369582	0.000770953	0.0844802
Zcchc7	-0.277367	0.000808882	0.0874853
Ddit4	1.21773	0.000830671	0.0886901
Mettl21c	-0.361957	0.000868588	0.09042
Syne3	0.644777	0.000864192	0.09042
Gpr157	0.39585	0.000909267	0.0910748
Scx	0.630718	0.000920322	0.0910748
Tpm4	0.360024	0.000929558	0.0910748
Trim7	-0.358367	0.000888844	0.0910748
Zfp36l2	0.522091	0.000899078	0.0910748
Thbs4	0.5335	0.00094675	0.0916806
Txndc5	0.350582	0.000972851	0.0931253
Lrrfip1	-0.267142	0.00100125	0.0936905
Trp63	-0.394166	0.000992431	0.0936905
Dstn	0.42802	0.00101873	0.0942669
BC023105	-0.684674	0.00103856	0.0950458
Gm45090	-0.229308	0.00105947	0.0959047
Cavin1	0.249048	0.00109931	0.0972939
Osmr	0.596394	0.00110014	0.0972939
Pcp4l1	-0.480143	0.0011134	0.0972939
Trim63	0.539195	0.00112154	0.0972939
Gm11042	-0.659733	0.00117288	0.100698
C1qtnf9	0.480314	0.00118884	0.101027
Fam131a	0.376309	0.00124344	0.103554
Ifi205	0.682949	0.0012429	0.103554
D1Ertd622e	-0.362992	0.00127716	0.103984
Fkbp4	0.179103	0.00128503	0.103984
LT629154.5	-0.63895	0.00132125	0.103984
Lims1	-0.345331	0.00130142	0.103984
Nrep	0.345852	0.00132352	0.103984
Tgm2	0.33447	0.00129898	0.103984
Amotl2	0.309187	0.00137093	0.106702
Ecm1	0.572961	0.00139853	0.107842
Tmem233	-0.252173	0.00161222	0.123179
Cyfip2	-0.582234	0.00168676	0.126552
Gm21961	-0.458656	0.00167237	0.126552
Pigu	-0.357305	0.00174105	0.12946
Col18a1	0.613703	0.00186931	0.12973
Dhx32	-0.242828	0.00183517	0.12973
F830016B08Rik	-0.886198	0.00181573	0.12973
Ftl1	0.321248	0.00183506	0.12973
Luc7l2	-0.175118	0.00186869	0.12973
Mylip	-0.497051	0.00184718	0.12973
Nfib	-0.169919	0.0017641	0.12973
Ube2d1	-0.213562	0.00185662	0.12973
Hs3st5	-0.555323	0.00188763	0.129919
Cnep1r1	0.469302	0.00194172	0.131468
Polr2a	-0.201708	0.00193253	0.131468
Klf9	0.208554	0.00205901	0.138286
Plvap	0.47996	0.00209286	0.139435
Col5a2	0.57899	0.00218694	0.143408
Mkl2	-0.234841	0.00217162	0.143408
Mtus1	-0.222828	0.00230321	0.149853
Pfkfb4	0.308563	0.00235414	0.151979
Plekho1	0.395691	0.00246512	0.15792
Gm21833	-1.04262	0.00252943	0.160802
Egf	-0.336624	0.00259523	0.162504
Fam124a	0.582168	0.00259001	0.162504
Sun2	0.194227	0.00274931	0.169699
Topors	-0.437448	0.00275088	0.169699
Crybg3	0.208294	0.00279424	0.171106
AY036118	-1.90688	0.00287518	0.171137
Kank3	0.489919	0.0028615	0.171137
Rrs1	0.353287	0.00287433	0.171137
Vmn1r167	0.901361	0.00287695	0.171137
Col4a2	0.410452	0.00291802	0.171524
Lars2	-2.15695	0.00294524	0.171524
Parp8	-0.368387	0.00292519	0.171524
Pik3c2b	-0.332651	0.0030167	0.174466
Usp22	-0.297506	0.00308412	0.177135
Bcl7a	-0.414551	0.00321432	0.183348
Col6a2	0.354552	0.00323835	0.183462
Kcnma1	-0.22985	0.00331113	0.185068
Snapin	-0.286276	0.00329408	0.185068
Ctsd	0.177424	0.0034076	0.188045
Gm14288	4.4052	0.00340955	0.188045
Cyc1	0.24008	0.00348192	0.189348
Lsmem1	-0.437092	0.00352412	0.189348
Tmem140	0.471355	0.00350347	0.189348
Tmem181a	-0.426268	0.003478	0.189348
Tagln	0.568988	0.00366415	0.195609
Gsn	0.296927	0.00373986	0.19838
Ubc	0.243598	0.00377321	0.198882
Chd6	0.233553	0.00392939	0.205273
Emilin2	0.564655	0.00400177	0.205273
Fbn1	0.485063	0.00400093	0.205273
Itgb6	-0.265737	0.0040177	0.205273
Myh9	0.24147	0.00398063	0.205273
Ntn4	0.445109	0.00417055	0.211782
Fabp4	0.273556	0.00422099	0.212562
Pttg1ip	0.396345	0.00423694	0.212562
Tnfrsf1a	0.504542	0.00435121	0.216988
Myo9a	-0.21998	0.00444548	0.220369
Parp2	-0.449967	0.00453473	0.223463
Igfbp7	0.451912	0.00468562	0.225673
Nr4a3	0.973458	0.00461262	0.225673
Pla2g16	0.197729	0.00468796	0.225673
Rilpl1	0.23639	0.00464624	0.225673
Card19	0.291708	0.00474305	0.225715
Ubxn6	0.239486	0.00474126	0.225715
Mynn	-0.361309	0.00483204	0.228643
Arhgap19	-0.584553	0.00486053	0.228692
Upf3b	-0.35138	0.00494498	0.231359
AC117188.2	-0.455195	0.00515643	0.232123
Axl	0.337953	0.00510475	0.232123
Crebzf	0.36601	0.00504213	0.232123
Fam102b	0.46727	0.00508077	0.232123
Fbxo11	-0.212439	0.00506042	0.232123
Ppp2r2a	-0.210013	0.00514751	0.232123
Zfp612	-0.384732	0.00504929	0.232123
Got1	0.210584	0.00523476	0.233129
Gpam	-0.207973	0.00521678	0.233129
Kif21a	-0.184257	0.0052938	0.234504
Mapk1ip1l	-0.323452	0.00535317	0.234638
Rhbdf1	0.349035	0.00533461	0.234638
Kif1b	-0.124809	0.00547436	0.237737
Sp4	-0.398417	0.00548098	0.237737
Slc8a3	-0.290022	0.00551309	0.237891
Wbp2	-0.261753	0.00561527	0.241051
A630089N07Rik	-0.446789	0.00566357	0.241878
Cald1	0.240686	0.00577434	0.244105
Egln3	0.461023	0.0057718	0.244105
Vwf	0.360823	0.0058715	0.246959
Ostn	-0.561742	0.00591398	0.247496
Plcd4	-0.335102	0.0059569	0.248045
Fktn	-0.316448	0.0060581	0.249762
Mocs1	-0.390248	0.00605489	0.249762
Apool	-0.333745	0.00613261	0.250859
Bcar1	-0.338497	0.00622682	0.250859
Gid8	-0.239709	0.0061566	0.250859
Rnf40	0.23307	0.00623532	0.250859
Slc15a4	0.38003	0.00617573	0.250859
Ankrd13a	0.313375	0.00629209	0.251926
Gm48799	0.435425	0.0064197	0.255805
Ahnak	0.223934	0.00653318	0.257859
Sav1	-0.238044	0.00652599	0.257859
Kcna2	-0.534541	0.00669841	0.259521
Map3k20	-0.120623	0.00669994	0.259521
Nfatc2	-0.4296	0.00666357	0.259521
Snta1	0.248563	0.00668879	0.259521
Actb	0.246129	0.00675176	0.260318
Kdm5d	-0.318109	0.00688551	0.261405
Mrc1	0.493865	0.00690701	0.261405
Patj	-0.517174	0.0068221	0.261405
Sirt3	0.483289	0.00693689	0.261405
Tubgcp6	-0.287149	0.00690397	0.261405
Slc25a23	-0.367539	0.00701488	0.263153
Adgrf5	0.302988	0.00720611	0.265525
Ank1	-0.20875	0.00734202	0.265525
Eln	0.482739	0.00711587	0.265525
Flcn	0.271615	0.00740593	0.265525
Gas7	0.46796	0.00727381	0.265525
Gm42418	-1.87177	0.00739499	0.265525
Hspe1	0.27594	0.00719239	0.265525
Irf2bp2	0.334336	0.00723457	0.265525
Phc1	-0.312658	0.00742883	0.265525
Raph1	-0.200065	0.00732622	0.265525
Wars	0.270944	0.00727824	0.265525
Trappc13	0.33249	0.00746471	0.265667
S100a6	0.647936	0.00752832	0.266422
Zbtb37	-0.250596	0.00754991	0.266422
Akt1	0.253541	0.00759364	0.266835
Adam15	0.420994	0.00769442	0.266997
Gm4841	-1.27765	0.00768592	0.266997
Smo	0.467394	0.00763163	0.266997
Ccser2	-0.181088	0.007738	0.267394
S100a10	0.592904	0.00792967	0.272886
Acacb	0.186436	0.00800588	0.274374
Eef1d	0.187064	0.00805064	0.274387
Gcnt2	0.451593	0.0081051	0.274387
Mgp	0.603411	0.00807358	0.274387
Cd163	0.499454	0.00829984	0.279842
Fgd4	-0.212216	0.00847476	0.283445
Gm15675	-0.443802	0.00845423	0.283445
Mrfap1	0.267407	0.00851485	0.283471
Tcap	0.217361	0.00854362	0.283471
Tsga10	-0.388946	0.00861121	0.28458
Trip12	-0.143614	0.0086456	0.284587
Noc2l	0.198647	0.00868168	0.28465
Rsbn1l	-0.248556	0.00882256	0.288135
Fndc3a	-0.30571	0.00886354	0.288342
Ehd1	0.293075	0.00897115	0.290494
Gtf3c6	-0.28238	0.00912921	0.290494
Nfat5	-0.292369	0.009045	0.290494
Pcnx	0.181269	0.00912517	0.290494
Ppfibp2	0.325968	0.00904607	0.290494
Rcor3	-0.256367	0.00913897	0.290494
Resf1	0.300716	0.00923263	0.292355
Rps6ka4	0.437428	0.00950218	0.298619
St3gal6	-0.186495	0.00949117	0.298619
Dok7	0.393654	0.00965014	0.299977
Eif3e	-0.221692	0.0097971	0.299977
Gfpt2	0.46704	0.00980493	0.299977
Pnisr	-0.186606	0.00968516	0.299977
Polr3f	-0.379029	0.00983356	0.299977
Por	0.28411	0.0097866	0.299977
Ppm1a	0.129646	0.00970256	0.299977
Scrib	0.244168	0.00980416	0.299977
Myl4	0.510298	0.00994968	0.301312
Vmn2r76	-0.398783	0.00994761	0.301312
9530053A07Rik	-0.533757	0.0100895	0.303341
Tle3	0.323765	0.0100868	0.303341
Hint2	0.430244	0.0101858	0.303724
Slx4	-0.346927	0.0102116	0.303724
Urod	0.259484	0.0101949	0.303724
Smg7	-0.198404	0.0102618	0.30413
Vmn1r81	-0.325697	0.0103519	0.305711
Egfl7	0.390674	0.010502	0.306879
Fn1	0.370545	0.0104625	0.306879
Ppp1r12c	0.24817	0.0104855	0.306879
Atp1a2	0.174155	0.0106389	0.309793
Gpc1	0.12711	0.0106839	0.31002
Pkp4	0.295288	0.0108958	0.315072
Add3	-0.193474	0.0110304	0.315675
Csdc2	-0.519651	0.0109875	0.315675
Loxl1	0.416453	0.0110129	0.315675
Anxa2	0.393508	0.0112162	0.318937
Stk40	0.216994	0.011221	0.318937
Amot	-0.154339	0.0114801	0.321907
Ate1	-0.218083	0.0114391	0.321907
Ctsl	0.219204	0.0113764	0.321907
Zfp641	-0.293264	0.0114489	0.321907
Cyb5r1	0.211405	0.0116936	0.326186
Gm26822	0.44555	0.0117111	0.326186
Apoe	0.354843	0.0118001	0.327571
Cd300lf	0.338614	0.0119845	0.327776
Chac1	0.605261	0.0118544	0.327776
Gpx3	0.302188	0.0119323	0.327776
Stard10	0.328732	0.0120043	0.327776
Tmem115	0.35145	0.0119909	0.327776
Cluh	0.178466	0.012122	0.329909
Lamc1	0.164594	0.0121981	0.330899
Timp4	0.377236	0.0122778	0.330904
Tuba1b	0.345459	0.0122705	0.330904
2610008E11Rik	-0.294798	0.0124027	0.331057
Gm42047	-0.606179	0.0123478	0.331057
Rp1	-0.822399	0.0123984	0.331057
Sulf1	0.35268	0.0124554	0.3314
Emp1	0.514925	0.0125426	0.332659
Mthfr	0.391764	0.0126201	0.333652
Inpp5k	-0.290839	0.0127117	0.333984
Ncoa1	-0.185971	0.0128499	0.333984
Sord	0.250609	0.0128733	0.333984
Tfcp2l1	0.307323	0.0127792	0.333984
Tgfb2	-0.249643	0.0127635	0.333984
Tmem165	0.348458	0.0128551	0.333984
Bace1	-0.279835	0.0130441	0.335644
Commd8	-0.327713	0.0129893	0.335644
Hk2	0.19139	0.0131001	0.335644
Hoxc8	-0.434108	0.0131388	0.335644
Tmed5	-0.247924	0.0131163	0.335644
Ccdc88c	-0.27055	0.0132712	0.337989
Zfp592	0.223271	0.0134136	0.340576
Pdia4	0.283706	0.0134826	0.341285
Mfsd4b5	0.483892	0.0135762	0.342613
Rhoj	0.436183	0.0136728	0.344008
Bola3	-0.166352	0.0139477	0.344209
Dapk1	0.371411	0.0138881	0.344209
Lsp1	0.272737	0.0140001	0.344209
Ppp1r3c	0.263002	0.0137932	0.344209
Ptpn1	0.311085	0.0138653	0.344209
Stra6l	-0.714504	0.0140114	0.344209
Tns1	0.200562	0.0138771	0.344209
Txnrd1	0.22215	0.0139111	0.344209
Klhl41	-0.161711	0.0142273	0.348485
Acot7	0.375376	0.0144223	0.350125
Suds3	0.171401	0.0144624	0.350125
Usp15	-0.13875	0.0144483	0.350125
Vps8	-0.258096	0.0143514	0.350125
Bcl2l11	-0.443362	0.0145183	0.350459
Ctr9	-0.254842	0.0146176	0.351837
Ppp1r18	0.405361	0.0148293	0.355902
Mob4	-0.298579	0.0150014	0.358998
Creld1	0.324139	0.0152756	0.363472
Zmym2	-0.247257	0.015233	0.363472
Ano10	0.396934	0.0154443	0.36644
Dohh	0.334829	0.0155324	0.366442
Tomm22	0.341626	0.0155023	0.366442
Zmym5	-0.26938	0.0156735	0.368725
Amy1	-0.30241	0.0157662	0.368846
Jag1	0.381985	0.0157672	0.368846
1110002E22Rik	-0.227035	0.016114	0.369281
2210016F16Rik	0.443168	0.0160977	0.369281
Atpaf2	0.279953	0.0159782	0.369281
Col3a1	0.408448	0.0162736	0.369281
Efnb2	-0.395369	0.0159588	0.369281
Fdx1l	0.310749	0.0161976	0.369281
Igfbp4	0.296998	0.0161886	0.369281
Nsd3	0.227931	0.0159309	0.369281
Pex5	0.360003	0.0162344	0.369281
Prkag3	-0.3365	0.0162635	0.369281
Rgl1	0.379534	0.0158643	0.369281
Pja1	0.317632	0.0163235	0.369408
Cdpf1	0.299009	0.016559	0.369728
Kcnj2	-0.338546	0.0166263	0.369728
Mcl1	0.186456	0.0164401	0.369728
Msn	0.280062	0.0165845	0.369728
Myh7b	-1.10704	0.0166484	0.369728
Sorbs3	0.346516	0.0164904	0.369728
Tuba4a	0.124197	0.0165691	0.369728
Fbln2	0.277491	0.0167854	0.369812
Fbxo25	-0.422676	0.0167446	0.369812
Mier3	-0.347238	0.0167666	0.369812
Msrb1	0.260443	0.0168484	0.37022
Ltbp1	0.310041	0.0170066	0.372713
Taf10	0.258275	0.0170593	0.372888
Cdc40	-0.318543	0.0172964	0.3752
Csf1	0.42319	0.0173003	0.3752
Ifrd2	0.310078	0.0172114	0.3752
Tpst2	0.512915	0.0174253	0.376929
Cebpd	0.414293	0.0174786	0.377103
5930430L01Rik	-0.435828	0.0178697	0.381067
Eaf1	-0.318797	0.0178911	0.381067
Glce	-0.41453	0.0177312	0.381067
Slc25a33	0.397923	0.0177913	0.381067
Snapc5	-0.334941	0.0178376	0.381067
Med26	0.462451	0.0179984	0.382373
Syne1	0.139137	0.0180612	0.382733
Atad3a	0.206165	0.0182822	0.384453
Jade1	0.220429	0.0184074	0.384453
Mcc	0.312243	0.0184592	0.384453
Medag	0.36514	0.0183609	0.384453
Pcna	0.359404	0.0184656	0.384453
Spock2	0.391547	0.0184383	0.384453
Trmt1	0.231532	0.018282	0.384453
Scmh1	-0.209029	0.0185694	0.385651
Tmem242	0.225237	0.0186715	0.386807
Rufy3	-0.302715	0.0187699	0.387881
Pid1	0.384639	0.018889	0.388298
Rbm41	-0.433795	0.0188441	0.388298
Ywhaq	0.341793	0.01893	0.388298
Ubr2	0.171788	0.0189908	0.388588
Ppl	0.384029	0.019117	0.389258
Tspyl2	-0.26205	0.0191158	0.389258
Acaa1a	0.32655	0.0191984	0.389282
Litaf	0.393821	0.0192584	0.389282
Sec14l5	-0.272502	0.019255	0.389282
Gm28653	-0.739811	0.0194545	0.392293
Abca8b	-0.226466	0.0199247	0.395167
Dglucy	0.284687	0.0199405	0.395167
Fastk	0.176411	0.0198147	0.395167
Fau	0.285977	0.0199664	0.395167
Fbxo31	0.146015	0.0199766	0.395167
Parp4	-0.22068	0.0198045	0.395167
Zfp36	0.493217	0.0198287	0.395167
Zfp92	-0.543273	0.0198603	0.395167
Thbs1	0.819791	0.0200624	0.395923
Scaper	-0.250043	0.0201125	0.395973
Atp5g1	0.197878	0.02026	0.396654
Hsp90aa1	0.174685	0.0202097	0.396654
Ociad2	-0.358556	0.02029	0.396654
Etl4	-0.162864	0.0203518	0.396931
Gm21897	-0.256338	0.020518	0.399237
Cfh	0.370188	0.0206171	0.400231
Gm7292	2.79806	0.0207695	0.401319
Tgfbr3	0.232845	0.0207358	0.401319
Fam177a	-0.325518	0.0209151	0.40275
Spon1	-0.423407	0.0209859	0.40275
Vmn1r87	-0.438837	0.0209887	0.40275
Ky	-0.310359	0.0210872	0.40371
Ctgf	0.489144	0.0212408	0.403866
Lpp	0.17452	0.0211949	0.403866
Orc3	-0.262349	0.0211776	0.403866
Hmg20b	0.306469	0.0213442	0.404907
Il4ra	0.527324	0.0215405	0.407702
Brwd3	-0.357785	0.0216791	0.409396
5031425E22Rik	0.226733	0.0220261	0.413138
Gab2	0.336103	0.0220221	0.413138
Strbp	-0.234995	0.0220008	0.413138
Ptcd2	-0.32913	0.0220802	0.413222
Atp6v1b2	0.252119	0.0224959	0.418901
Cped1	-0.217239	0.0224904	0.418901
Hars2	0.398363	0.0225848	0.418901
Vcl	0.176099	0.0225477	0.418901
Prg4	0.935494	0.0226607	0.419375
Vmn2r79	-0.259714	0.0227912	0.420854
Cxcl14	0.272937	0.0228634	0.421139
Xpo4	-0.357645	0.0229078	0.421139
Slc25a4	0.155781	0.0229888	0.421698
Bmp6	0.365575	0.0231913	0.424478
Map1b	-0.239916	0.023546	0.428172
Prkag2	0.394922	0.0235484	0.428172
Ramp1	0.278615	0.0235988	0.428172
Tufm	0.161854	0.0235836	0.428172
Ap5m1	-0.364114	0.0237164	0.4284
Dusp13	0.164766	0.0237889	0.4284
Gaa	0.136384	0.0238171	0.4284
Olfr981	0.503485	0.0236791	0.4284
Itga5	0.45437	0.0242791	0.435768
Fam118b	-0.322409	0.0245199	0.439143
Yars	0.220794	0.0247141	0.441672
Acly	0.329356	0.0248248	0.441753
Dbp	-0.337575	0.024777	0.441753
Gm49369	0.531294	0.0249302	0.442426
Zbtb38	-0.192332	0.0249688	0.442426
Btf3l4	-0.274018	0.0251143	0.443818
Rps6ka5	0.336127	0.0251539	0.443818
Lmnb1	-0.375536	0.025229	0.444201
Tmem11	0.221014	0.0254384	0.446944
Terf2ip	-0.270428	0.0255913	0.448683
Fam13a	-0.354459	0.0257223	0.450032
1110004F10Rik	-0.253893	0.025965	0.451434
Ik	-0.20455	0.0258711	0.451434
Scyl1	0.144332	0.0259351	0.451434
Kif1c	0.0976217	0.0260996	0.452829
Tcf15	0.429636	0.0261754	0.4532
Bhlhe40	-0.224439	0.0263053	0.454503
Ndufa2	0.340521	0.0264283	0.455683
Igfbp6	0.386905	0.0264981	0.455943
Cd248	0.431848	0.0267115	0.456321
Dcun1d1	-0.226921	0.0266349	0.456321
Ndufb7	0.211854	0.0267677	0.456321
Tie1	0.289437	0.0267941	0.456321
Wnt9a	-0.327532	0.0266758	0.456321
Aqp1	0.306679	0.0269148	0.45721
Slco5a1	-0.226189	0.026956	0.45721
Bcap29	-0.279363	0.0271919	0.457484
Bsg	0.114784	0.0270564	0.457484
Lrp5	0.231601	0.027087	0.457484
Uchl3	-0.378269	0.0271647	0.457484
Srgap2	-0.209208	0.0273448	0.459128
Trappc11	-0.216698	0.0275238	0.461204
Gpt2	0.241706	0.0277431	0.463015
Stac3	-0.123769	0.0276941	0.463015
Olfr678	0.383697	0.0278813	0.463465
Trak1	0.125217	0.02786	0.463465
Tspan9	-0.346315	0.0279506	0.463691
Inpp4b	-0.41768	0.0281649	0.464469
Pbrm1	-0.157844	0.0281396	0.464469
Txlna	0.20119	0.0280573	0.464469
Cacng7	0.345665	0.0284611	0.465862
Fbxl3	0.257487	0.0284731	0.465862
Gramd1a	0.214969	0.0284125	0.465862
Rel	-0.351648	0.0284687	0.465862
Plod3	0.32172	0.0285523	0.466243
Aifm1	0.194341	0.0290342	0.466284
Angptl2	0.247414	0.0295893	0.466284
Anxa5	0.292267	0.0286753	0.466284
Cc2d1b	0.247412	0.0292258	0.466284
Ccdc80	0.369819	0.0291626	0.466284
Dnajb14	-0.190248	0.0295495	0.466284
Enpp4	-0.190554	0.0295961	0.466284
Esam	0.502414	0.0290337	0.466284
Fam120a	0.142791	0.0295428	0.466284
Ipo4	0.185173	0.0293806	0.466284
Itga4	-0.322879	0.0287596	0.466284
Nkapd1	-0.281246	0.0295095	0.466284
Nsf	-0.265325	0.0291826	0.466284
Odf3l2	0.461405	0.0293015	0.466284
Pdcd4	-0.31354	0.029265	0.466284
Pot1a	-0.386755	0.0297307	0.466284
Prkch	0.397819	0.0297005	0.466284
Rnf144b	0.248526	0.0291551	0.466284
Rock2	-0.139348	0.02942	0.466284
Slu7	-0.194416	0.0296707	0.466284
Taf1	-0.186219	0.0292382	0.466284
Cd63	0.230676	0.0298199	0.466805
Cav3	-0.215149	0.0300777	0.469077
Tbl3	0.278747	0.0300355	0.469077
Atp11a	0.145768	0.0301342	0.46908
Arvcf	-0.377738	0.0302883	0.470342
Prdx2	0.285323	0.0303283	0.470342
Mlh1	-0.351906	0.0307499	0.474232
Nudt4	-0.135141	0.0306945	0.474232
Zfand3	0.143288	0.0307082	0.474232
Flna	0.311981	0.0308928	0.47463
Kcnc4	0.206777	0.0308421	0.47463
Mrps28	0.294636	0.0309467	0.47463
B4galt1	0.368096	0.0310237	0.474853
Fkbp8	0.18888	0.0315667	0.474853
Hnrnpr	-0.184756	0.0315829	0.474853
Mafb	0.515919	0.0315885	0.474853
Npc1	0.329671	0.0315634	0.474853
Pgam1	0.44116	0.0313034	0.474853
Ppp1r10	0.333172	0.0314499	0.474853
Rnf19b	0.239436	0.03126	0.474853
Snx12	-0.264505	0.0311971	0.474853
St3gal2	0.17866	0.0313587	0.474853
Tmem87b	-0.277917	0.0314785	0.474853
Col15a1	0.277795	0.0319211	0.478127
Cox4i1	0.147523	0.0318832	0.478127
Nek9	0.160761	0.0320243	0.478813
Dnase1l1	-0.226302	0.0321224	0.479419
Penk	-0.362392	0.0322046	0.479785
Fzd4	0.185817	0.032585	0.48255
Krcc1	-0.239695	0.0326209	0.48255
Nfic	-0.0889897	0.032622	0.48255
Snapc3	-0.337978	0.0324824	0.48255
Tnfaip2	-0.289423	0.0326826	0.482589
Eif4ebp1	0.284874	0.033017	0.485805
Osbp	-0.127498	0.032969	0.485805
Grpel1	0.198223	0.03321	0.486068
Irs2	0.360348	0.0331462	0.486068
Stx17	-0.201921	0.0332016	0.486068
Akap11	-0.177878	0.0333361	0.486559
Gda	0.33965	0.0333604	0.486559
Rad50	-0.3027	0.033598	0.489168
Cox7a1	0.154703	0.0338153	0.491472
Adssl1	0.137277	0.0345274	0.491529
Cfd	1.19677	0.0344373	0.491529
Eef2	0.0890476	0.0340852	0.491529
Fnbp1l	0.417437	0.0345037	0.491529
Map3k6	0.513762	0.0340787	0.491529
Nlk	-0.325948	0.0344424	0.491529
Pank4	0.233511	0.0341843	0.491529
Pcm1	-0.153857	0.0344343	0.491529
Polr3e	0.318314	0.0342957	0.491529
Slc39a14	0.343376	0.0341078	0.491529
Supt7l	-0.239238	0.0341034	0.491529
Zpr1	0.218759	0.0344961	0.491529
Casq2	-0.720629	0.0349478	0.494975
Clu	0.28215	0.0348718	0.494975
Rtcb	0.209874	0.0349401	0.494975
Adrb2	0.374623	0.0352476	0.49568
Dnajc4	0.329398	0.0353547	0.49568
Gm10181	0.378454	0.0353276	0.49568
Mccc1	0.205093	0.0353293	0.49568
Rhobtb1	-0.214745	0.0351937	0.49568
St8sia4	-0.396997	0.0351719	0.49568
Actn1	0.369642	0.0354342	0.495959
Tkt	0.345127	0.0355356	0.496544
Lmtk2	0.156411	0.0359421	0.497545
Prkn	-0.236105	0.0357829	0.497545
Stxbp4	-0.280475	0.0359416	0.497545
Tmod2	-0.358109	0.0358998	0.497545
Utrn	0.160624	0.0359075	0.497545
Wbp1l	0.267496	0.0359657	0.497545
Ide	-0.273917	0.0360915	0.497632
Ppm1j	-0.212947	0.0360437	0.497632
Mtrf1	-0.31549	0.0362302	0.497896
Stradb	0.190066	0.0361715	0.497896
Ctsc	-0.362993	0.0368613	0.498039
Dgke	-0.352023	0.0364135	0.498039
Gstp1	0.218117	0.0370068	0.498039
Itpr2	0.219692	0.0369759	0.498039
Ly6c1	0.416893	0.0364949	0.498039
Med13	-0.134759	0.0365689	0.498039
Pakap	0.456781	0.0368588	0.498039
Prkg1	-0.264435	0.0366621	0.498039
Ptpn11	0.128876	0.0370778	0.498039
Rps11	-0.191036	0.0365812	0.498039
Tmem50b	-0.393917	0.0363978	0.498039
Txnip	-0.20396	0.0368871	0.498039
Uba3	-0.211852	0.0367132	0.498039
Zfp933	-0.287479	0.03702	0.498039
Bzw1	0.202888	0.0372512	0.499053
Cyren	0.530128	0.0374208	0.499053
Dusp28	0.39888	0.0375003	0.499053
Fam174a	0.17487	0.0374259	0.499053
Gm48764	-0.21135	0.0375631	0.499053
Map1lc3a	0.171779	0.0376617	0.499053
Midn	0.282676	0.0376926	0.499053
Pcdh7	0.394556	0.0373181	0.499053
Tpd52l1	-0.342694	0.0375981	0.499053
Macrod1	0.188547	0.0378842	0.500793
Fam160b2	0.165275	0.0379961	0.501477
1810022K09Rik	-0.321627	0.0383757	0.502343
Ddx54	0.228868	0.0384176	0.502343
Gpatch8	-0.202155	0.0384237	0.502343
Mlec	-0.142784	0.0383419	0.502343
Per3	-0.278994	0.0381883	0.502343
Wwc2	0.254811	0.0381536	0.502343
Nup54	-0.343135	0.0384946	0.502482
Daam2	-0.289754	0.0386033	0.503111
Imp3	0.379871	0.0386829	0.503362
Akr1a1	0.175568	0.0387729	0.503746
Zfp329	-0.340071	0.0388658	0.504166
Marcks	0.254154	0.0391082	0.505735
Mmp2	0.225245	0.0390538	0.505735
Antxr2	-0.295889	0.0395883	0.507155
Dirc2	0.21469	0.0396019	0.507155
Lsm14b	0.168893	0.0396398	0.507155
Map4	-0.125275	0.0396443	0.507155
Shroom3	-0.364085	0.039566	0.507155
Sod3	0.438673	0.0394237	0.507155
Tiparp	-0.286487	0.0395187	0.507155
Cstf2	-0.311519	0.0397137	0.507263
Kansl1l	-0.215144	0.0399213	0.509134
Epb41l1	0.345836	0.0400218	0.509635
Rxra	0.124958	0.0403214	0.512667
Gm47486	-0.212318	0.0407169	0.513713
Narfl	0.236897	0.040706	0.513713
Ncor1	-0.109177	0.0406973	0.513713
Olfr624	0.435858	0.0406286	0.513713
Ppp1r11	0.278191	0.0405267	0.513713
Slc25a30	0.456846	0.0407738	0.513713
Ankrd12	-0.238081	0.0417745	0.51477
Bicra	-0.295853	0.0413701	0.51477
Bloc1s6	-0.301876	0.0411525	0.51477
Coq3	0.323263	0.0414812	0.51477
Dhrs7b	0.318187	0.0414972	0.51477
Gm48610	-0.44872	0.0419121	0.51477
Gucd1	0.176925	0.0417793	0.51477
Hmga2	-0.485966	0.0414754	0.51477
Idh3b	0.129813	0.041785	0.51477
Ier5	0.398543	0.0419871	0.51477
Igsf8	0.476024	0.0419326	0.51477
Ikzf5	-0.195008	0.0420321	0.51477
Mdh2	0.0877884	0.0412307	0.51477
Pigs	0.380862	0.0417946	0.51477
Rbfox2	-0.177348	0.0416642	0.51477
Scn1b	0.130345	0.0412783	0.51477
Tm9sf1	0.317673	0.0412179	0.51477
Ulk1	0.182118	0.0413865	0.51477
Vars2	0.300382	0.0417756	0.51477
Rbm27	-0.225227	0.0421586	0.515561
Arap1	-0.273245	0.0423213	0.516486
Zfp74	-0.369227	0.0423583	0.516486
Fbxw4	0.367673	0.0424765	0.51717
Mfge8	0.282968	0.0426618	0.518036
Podxl	0.283476	0.042672	0.518036
Rassf2	-0.330922	0.0429034	0.520087
AU022252	-0.169853	0.0433094	0.521215
Ccdc107	0.338783	0.0432144	0.521215
Dhdh	-0.200007	0.0430791	0.521215
Ran	0.15949	0.0433025	0.521215
Zswim4	0.269239	0.0432727	0.521215
Samd4	0.189927	0.0435179	0.522215
Sel1l3	0.261798	0.0435157	0.522215
Rnf103	0.240498	0.0436691	0.522524
Zfp46	-0.25319	0.0436162	0.522524
Slc1a5	0.364964	0.0438104	0.523204
Sptan1	0.18332	0.0438517	0.523204
Nek4	-0.300355	0.044271	0.526698
Tnfrsf19	-0.440873	0.0442476	0.526698
Rgma	-0.205737	0.0444915	0.528567
Acvr2b	-0.388797	0.0445923	0.528887
Cd2ap	-0.204673	0.0449928	0.528887
Cdv3	0.108659	0.0449775	0.528887
Cep85l	0.279549	0.0447342	0.528887
Dhx36	-0.186807	0.0449624	0.528887
Sqstm1	0.107398	0.0449444	0.528887
Stard9	-0.246109	0.04509	0.528887
Zfp426	-0.348022	0.0448944	0.528887
Zfp512b	-0.234615	0.0450645	0.528887
Rbm15b	0.349819	0.0452088	0.529535
A130077B15Rik	-0.300727	0.0457709	0.529745
C2cd5	-0.263615	0.0454159	0.529745
Col6a1	0.281983	0.0454826	0.529745
Gm45326	0.418968	0.0455593	0.529745
Nin	-0.195418	0.0456859	0.529745
Rpl41	0.177893	0.0455189	0.529745
Six4	-0.201693	0.0457993	0.529745
Spns2	0.254169	0.0457093	0.529745
Znrd1as	-0.262628	0.0456468	0.529745
Col1a1	0.388062	0.0459792	0.530794
Pomk	-0.314637	0.0460174	0.530794
Fbxw7	-0.174541	0.0460949	0.530952
Gba2	0.354927	0.0461601	0.530969
Dennd2a	0.333642	0.0465191	0.532445
Gpr89	-0.231324	0.0465441	0.532445
Max	0.260787	0.0463968	0.532445
Net1	0.180313	0.0465079	0.532445
Angpt1	-0.402868	0.0469894	0.536285
Mybph	-0.595935	0.0470087	0.536285
C3	0.172293	0.047257	0.536911
Rasgrp2	0.346745	0.0472224	0.536911
Sbno2	0.279066	0.0472353	0.536911
E130308A19Rik	-0.209403	0.0473722	0.537488
Akap1	0.214471	0.0477193	0.537644
Cab39	0.168713	0.0477928	0.537644
Ccdc28b	0.28446	0.0476821	0.537644
Gadd45a	0.351491	0.0476582	0.537644
Phf20	-0.152165	0.0475451	0.537644
Psmc2	0.184348	0.047838	0.537644
Trp53bp1	-0.161457	0.0475285	0.537644
Dbn1	0.41189	0.0480654	0.538022
Hipk3	-0.0837755	0.0480591	0.538022
Noct	0.126416	0.0479676	0.538022
Aars	0.108469	0.0491433	0.538507
Cfl1	0.239588	0.0484198	0.538507
Cox6a1	0.351265	0.0490786	0.538507
D10Jhu81e	0.166051	0.0489241	0.538507
Hook1	-0.191296	0.0490699	0.538507
Ift46	-0.302152	0.0487391	0.538507
Laptm4a	-0.153909	0.0485559	0.538507
Phf8	0.27987	0.0484444	0.538507
Pikfyve	-0.220425	0.0489714	0.538507
Pm20d2	0.253398	0.0485433	0.538507
Rheb	0.184143	0.0485633	0.538507
Rrad	-0.53808	0.0489241	0.538507
Snapc1	-0.281902	0.048542	0.538507
Thrsp	0.447975	0.0487517	0.538507
Trdn	-0.184042	0.0485384	0.538507
Trub1	-0.290044	0.0489363	0.538507
Gpx1	0.214103	0.049209	0.538518
Anxa4	0.242477	0.0493162	0.538983
Synpo2	-0.176316	0.0494594	0.539503
Zfp638	-0.165044	0.0494933	0.539503
Mum1	-0.238607	0.0496182	0.540157
Chchd2	0.1843	0.0497064	0.540412
Lgals1	-0.153906	0.0498785	0.541576
Arhgap12	-0.179747	0.0505238	0.54484
Asxl2	-0.17698	0.0507025	0.54484
Gm49388	0.43356	0.0504299	0.54484
Mrps18a	0.232171	0.0505922	0.54484
Prkcd	0.283063	0.0505525	0.54484
Rbm14	0.375021	0.050358	0.54484
Tnpo1	-0.207818	0.0506725	0.54484
Unc45b	0.145933	0.0504862	0.54484
Metrn	0.448898	0.0508467	0.545684
Lemd2	0.310687	0.0510797	0.54748
Cdc27	-0.182624	0.0512577	0.548682
Fsd1l	-0.266385	0.0514881	0.549305
Mapk14	0.182716	0.0515138	0.549305
Myo1c	0.192369	0.051434	0.549305
Naxd	0.288869	0.0516809	0.549384
Notch2	0.199739	0.0516661	0.549384
Zfp3	-0.250007	0.0517191	0.549384
Olfr45	-0.360245	0.0519268	0.54967
Rnf115	-0.286482	0.0519441	0.54967
Ufl1	-0.173568	0.0518301	0.54967
Lnpep	0.149468	0.0522376	0.552075
Ppig	-0.21805	0.0524646	0.553771
Map3k5	0.271647	0.0526833	0.553774
Ppib	-0.280958	0.0527309	0.553774
Slc25a5	0.319555	0.0525471	0.553774
Usp8	-0.188531	0.0526281	0.553774
Hnrnpll	0.219738	0.0529036	0.55419
Ube2j1	-0.185787	0.0528772	0.55419
Aaed1	-0.212402	0.0535399	0.554439
Cav1	0.241751	0.0535931	0.554439
Dnmt3a	-0.132648	0.0534579	0.554439
Jcad	0.174967	0.0533637	0.554439
Mfap1a	-0.225927	0.0534182	0.554439
Pfkm	0.136982	0.0535583	0.554439
Ppara	0.339319	0.053202	0.554439
Ppp1cc	0.220819	0.0533528	0.554439
Ppp1r9b	0.208746	0.0535086	0.554439
Sync	-0.143692	0.0531132	0.554439
Abtb1	0.268035	0.0540374	0.554899
Gm38947	-0.293141	0.0540083	0.554899
Mief2	0.179252	0.0539216	0.554899
Nid1	0.211197	0.0539534	0.554899
Nubp1	0.305289	0.0540067	0.554899
Tfap4	-0.339303	0.0539217	0.554899
Dynlt3	-0.221548	0.0541626	0.555363
Zfp322a	-0.282744	0.0542159	0.555363
Crot	-0.197139	0.0544556	0.556449
Slc4a1ap	-0.203415	0.0544514	0.556449
Apmap	0.293814	0.054929	0.557947
Calcrl	0.246697	0.054877	0.557947
Hnrnpa1	0.170566	0.0547729	0.557947
Ptpn14	-0.148745	0.0549372	0.557947
Sparc	0.180265	0.0548849	0.557947
Asb14	-0.140123	0.0553544	0.558359
Eif5b	-0.16632	0.05538	0.558359
H1f0	-0.177855	0.0553401	0.558359
Ndufs7	0.116441	0.0553598	0.558359
Olfr365	-0.3539	0.0551899	0.558359
Pspc1	-0.261436	0.055332	0.558359
Gm3854	0.356457	0.0554746	0.558637
Ets1	0.283833	0.055654	0.559767
Arpc4	0.268164	0.0559807	0.560392
Atl3	0.30634	0.0562056	0.560392
Atp5g3	0.171795	0.056632	0.560392
Cd55	-0.234657	0.0565697	0.560392
Clic4	0.257728	0.0564702	0.560392
Ldb3	-0.162584	0.0559182	0.560392
MF597757.2	-2.08075	0.056415	0.560392
Map2k3	0.20423	0.0564892	0.560392
Mgme1	0.24191	0.0561372	0.560392
Mrln	0.248396	0.055907	0.560392
Mus81	0.254689	0.0560998	0.560392
Nacc2	0.157688	0.0560576	0.560392
Pde7a	0.231441	0.056416	0.560392
Pgs1	0.297296	0.0566583	0.560392
Synpo2l	-0.219613	0.0567874	0.561003
Ech1	-0.17844	0.0574337	0.566715
Cst3	0.240443	0.0575787	0.567434
Nr4a2	-0.526051	0.0576428	0.567434
Sra1	0.190042	0.0579267	0.568214
Tbrg1	0.226926	0.0578991	0.568214
Usp19	0.131496	0.0578039	0.568214
1110032A03Rik	-0.343156	0.0580362	0.568618
Nsa2	-0.171693	0.058219	0.569739
Gcc2	-0.163472	0.0585517	0.570982
Gpr155	-0.29834	0.0584245	0.570982
Tnxb	0.207982	0.0585333	0.570982
Enox2	-0.227507	0.0587126	0.571882
Aldoa	0.128005	0.0589307	0.573335
Cacfd1	0.298002	0.0592198	0.574869
Eif2ak3	0.338438	0.0592955	0.574869
Golga3	-0.131645	0.0592301	0.574869
Cep19	-0.296834	0.059497	0.575689
Zfp84	0.283287	0.0595182	0.575689
Arpp21	-0.402024	0.0597667	0.576084
Gcn1l1	0.121343	0.059905	0.576084
Ntmt1	0.378343	0.059739	0.576084
Rin3	0.329279	0.0598481	0.576084
Zc3h10	0.387649	0.0597553	0.576084
Lncpint	0.222375	0.0600812	0.577112
Fyb	-0.30366	0.0602069	0.577653
Nav2	-0.173977	0.0603569	0.577761
Zfp52	-0.346718	0.0603259	0.577761
Ash1l	-0.12742	0.0610752	0.57908
Csnk1g1	-0.233651	0.0610376	0.57908
Cyhr1	0.131648	0.0606354	0.57908
Dpm1	0.211106	0.060707	0.57908
Tial1	-0.179188	0.061016	0.57908
Tmco1	-0.305381	0.0611226	0.57908
Trim35	-0.163311	0.0607561	0.57908
Tsc22d4	-0.152694	0.0610609	0.57908
Tuba1a	0.363319	0.0610968	0.57908
Wdtc1	0.11081	0.06119	0.57908
Rnf44	-0.19697	0.0613328	0.579773
Fasn	0.75663	0.061615	0.580017
Gm42428	0.194991	0.0618196	0.580017
Idh1	0.286225	0.0618462	0.580017
Myh7	-1.12981	0.0615686	0.580017
Psma4	-0.18219	0.0617603	0.580017
Smim14	-0.212885	0.0617721	0.580017
Spryd7	-0.164064	0.0616424	0.580017
Chmp3	-0.150004	0.0620813	0.581532
Tmem127	-0.190634	0.0621473	0.581532
1600014C10Rik	0.270477	0.0626845	0.583058
Hspb8	-0.161259	0.062648	0.583058
Kcnj12	0.197546	0.062698	0.583058
Klc4	0.299292	0.0627305	0.583058
Rnf128	-0.294405	0.0627305	0.583058
Sptbn1	0.135991	0.0625923	0.583058
Sorbs2	-0.203107	0.0628864	0.583762
Zfp523	-0.274884	0.0629465	0.583762
4930533N22Rik	-0.263529	0.0634778	0.584782
Akt2	0.0969852	0.0632402	0.584782
Capn3	-0.115638	0.0634137	0.584782
Clpb	0.141703	0.0633066	0.584782
Dctn1	0.142699	0.0633759	0.584782
Itga9	0.302741	0.0632507	0.584782
Cpeb2	-0.29694	0.0635769	0.585048
Neb	-0.117495	0.0637264	0.585508
Tnni1	-1.05361	0.0637675	0.585508
Zfp462	-0.184707	0.0638805	0.5859
Mrps26	0.181736	0.0639714	0.586088
Atp13a3	0.211892	0.0643612	0.587076
Chpf2	0.271478	0.0642144	0.587076
Hnrnpa0	0.305315	0.0642277	0.587076
Rhob	0.280023	0.064327	0.587076
Mypn	-0.134357	0.0645499	0.588153
Dgkz	-0.158517	0.0647555	0.589016
Mrps24	0.218255	0.0647861	0.589016
Chfr	-0.247128	0.0649106	0.589504
Vps13b	-0.151472	0.0650333	0.589975
Adam17	0.25603	0.0656122	0.592859
Cfap298	0.206977	0.0654285	0.592859
Fabp3	-0.217971	0.0658495	0.592859
Ick	-0.298082	0.0658192	0.592859
Mlf2	0.159913	0.0654987	0.592859
Mrpl33	0.254312	0.0657506	0.592859
Olfr607	-0.341547	0.065732	0.592859
Dcp1a	-0.279928	0.0660835	0.594323
Mrpl12	0.15752	0.0661639	0.594404
Dixdc1	-0.326304	0.0663106	0.59508
Ppm1f	0.275749	0.0665002	0.59614
Bcat2	0.18753	0.0666272	0.596636
Adi1	0.167254	0.0672619	0.596899
Cd99l2	0.137716	0.0673788	0.596899
Dnm1l	-0.148328	0.0674668	0.596899
Fbxo32	0.279974	0.0672932	0.596899
Lipe	0.243968	0.0671607	0.596899
Mafg	0.135843	0.0671555	0.596899
Mtch1	0.203263	0.0672691	0.596899
Prmt7	0.200207	0.0674751	0.596899
Psen1	-0.19133	0.0673358	0.596899
Srp54c	-0.157784	0.0668795	0.596899
Utp14b	-0.294751	0.0675167	0.596899
Vma21	0.317713	0.0667976	0.596899
Mn1	0.248059	0.0677011	0.597895
Scd1	0.922773	0.068096	0.600745
Golga1	-0.210887	0.0683738	0.602314
Slc9a3r2	0.281327	0.0685631	0.602314
Synj2bp	-0.149786	0.0685146	0.602314
Wdr18	-0.187446	0.0685047	0.602314
Bhlhe41	-0.192043	0.0686393	0.602348
Smad2	-0.262178	0.0689406	0.604355
Frmd4b	0.281065	0.0692433	0.60637
Fmo2	0.403172	0.0694255	0.607327
Csrp1	0.297652	0.0697319	0.607455
Pdgfra	0.187072	0.0696297	0.607455
Slc25a3	0.145426	0.069514	0.607455
Vezf1	-0.175208	0.0697283	0.607455
D430041D05Rik	-0.192325	0.0699711	0.608537
Tnks1bp1	0.181591	0.0700022	0.608537
Usp34	-0.132623	0.0703673	0.611073
Btaf1	-0.273907	0.0705461	0.61135
Ttc3	-0.128493	0.0704911	0.61135
Popdc3	-0.220067	0.0708251	0.613131
Aco2	0.102119	0.0714818	0.613978
Kansl2	0.169443	0.0714174	0.613978
Lclat1	-0.212887	0.0711556	0.613978
Lrrc41	0.265381	0.0715228	0.613978
Lysmd1	-0.35816	0.0715865	0.613978
Rnf123	0.127444	0.0710308	0.613978
Shc4	0.489922	0.0711147	0.613978
Tmed2	0.133676	0.0712657	0.613978
Twnk	0.240152	0.0713805	0.613978
Ahsa1	0.175698	0.0721228	0.614743
Clip4	0.152736	0.0721573	0.614743
Gtf2h2	-0.271633	0.0721924	0.614743
Gucy1a1	0.301546	0.0718733	0.614743
Lrrc58	0.160231	0.0718306	0.614743
Mysm1	-0.210449	0.07218	0.614743
Srpk2	-0.140863	0.0721447	0.614743
P3h2	-0.416059	0.0724702	0.616478
Gpt	0.244453	0.0726654	0.617507
Pdhb	0.136178	0.0727786	0.617561
Riok1	-0.247241	0.072842	0.617561
Slc2a4	0.119774	0.0728941	0.617561
Nup88	-0.161436	0.0729753	0.61762
Rufy1	-0.158411	0.0730576	0.617689
Mb21d2	0.30381	0.0731545	0.617881
Mtr	0.178377	0.073452	0.618716
Pdia3	0.195341	0.0734763	0.618716
Ssb	-0.189658	0.0733336	0.618716
Mknk2	0.227772	0.0737343	0.619178
Pdcd7	0.231021	0.0737924	0.619178
Sh3bp5	0.202721	0.0736379	0.619178
Tmc7	-0.255566	0.0738285	0.619178
Aurka	0.354671	0.07399	0.619285
Gbp5	0.569037	0.0739879	0.619285
Bahcc1	-0.236129	0.0741242	0.619785
Dusp1	0.259743	0.0742131	0.619907
Ranbp2	-0.100404	0.0743536	0.620344
Rpl31	-0.17039	0.0744889	0.620344
Rpl37a	0.272802	0.0744881	0.620344
Inf2	0.338485	0.0747888	0.62056
Oat	0.130315	0.0747698	0.62056
Ppat	-0.261574	0.074881	0.62056
Scfd1	-0.231053	0.0748874	0.62056
Sipa1l1	-0.221597	0.0746595	0.62056
Mapkapk2	0.104563	0.0750596	0.621368
2700097O09Rik	-0.309073	0.0757418	0.622331
Cdk13	-0.150724	0.0758044	0.622331
Exoc3	-0.138511	0.0756659	0.622331
Focad	0.238703	0.0758485	0.622331
Gm14565	-0.344121	0.0754402	0.622331
Hfe2	-0.071872	0.0754412	0.622331
Ksr1	-0.124938	0.0757802	0.622331
Prr12	-0.180791	0.0752932	0.622331
Tmem201	0.163143	0.0758194	0.622331
9530068E07Rik	0.152161	0.0764427	0.623432
Atp5a1	0.0965794	0.0762908	0.623432
Cacna1a	-0.331106	0.0764892	0.623432
Gipc1	0.355111	0.0766564	0.623432
Npat	-0.337793	0.0763096	0.623432
Ppp1r2	-0.152697	0.0765262	0.623432
Ppp1r3a	-0.182035	0.0766309	0.623432
Rdh13	0.248433	0.0764216	0.623432
Sbk1	-0.222894	0.0761903	0.623432
Gpihbp1	0.269566	0.0768864	0.624084
Ptges2	0.245317	0.0768449	0.624084
Dock10	0.332454	0.0770069	0.62432
Syngr1	0.240001	0.0770654	0.62432
Atg13	-0.193064	0.0780219	0.627701
Btbd7	-0.166227	0.0777225	0.627701
Cd34	0.202452	0.077913	0.627701
Dync1i2	-0.130636	0.0776542	0.627701
Kat7	0.177857	0.0777888	0.627701
Med8	0.222215	0.0777475	0.627701
Sin3a	-0.19856	0.0780858	0.627701
Sox13	0.411191	0.0780437	0.627701
Lmna	0.224063	0.0782816	0.628668
Cetn2	-0.32353	0.0788569	0.632242
Lmo7	-0.143918	0.0788784	0.632242
Cfap74	-0.317649	0.0794084	0.632528
Cluap1	-0.235394	0.0791996	0.632528
Myl6	0.175757	0.07943	0.632528
Npnt	-0.253489	0.0790753	0.632528
Peg3	-0.281546	0.0790182	0.632528
Tinagl1	0.294417	0.0794458	0.632528
Wsb2	0.122421	0.0794088	0.632528
Dhrs3	0.216671	0.0800097	0.634843
Erh	0.271821	0.0801156	0.634843
Pik3r2	-0.202632	0.0801177	0.634843
Pqbp1	-0.231152	0.0798746	0.634843
Tead4	0.277296	0.0801166	0.634843
Nrde2	-0.263572	0.0802172	0.635028
9930021J03Rik	-0.150691	0.080333	0.63534
Ftsj3	-0.15091	0.080801	0.635421
Itgb5	0.15763	0.0807531	0.635421
Mkl1	-0.191882	0.0806272	0.635421
Rfx7	-0.149954	0.0806179	0.635421
Tnnt1	-1.00651	0.0806574	0.635421
Txn1	0.327369	0.0804505	0.635421
Mfsd11	-0.228167	0.0808888	0.635511
Rps2	0.238088	0.0809721	0.635566
Dlst	0.117627	0.081131	0.636214
Cd80	-0.34917	0.0815639	0.637226
Hdac7	0.228539	0.0814797	0.637226
Polrmt	0.179914	0.0815168	0.637226
Rasd2	-0.178133	0.0815662	0.637226
Fam98c	0.314277	0.0818325	0.638708
Ndufs2	0.0838893	0.0821327	0.640451
Bpnt1	-0.253282	0.0823743	0.641722
Pim3	0.253607	0.0824499	0.641722
Bag5	0.196543	0.082587	0.642186
Zfp706	-0.151317	0.0826637	0.642186
Sema3a	-0.366957	0.0828725	0.642609
Zcchc17	-0.168871	0.0828172	0.642609
Agfg1	0.166149	0.0833371	0.643217
Cby1	0.28443	0.0833333	0.643217
Mamstr	-0.246271	0.0831438	0.643217
Nedd4l	-0.175296	0.0832679	0.643217
Nutf2-ps1	2.09052	0.0831862	0.643217
Cwf19l2	-0.158411	0.0840799	0.644161
Cyp11b1	-0.547174	0.0839991	0.644161
Lrch3	-0.171064	0.0840657	0.644161
Pkd2	0.160202	0.0841555	0.644161
Rnf114	0.204048	0.0837845	0.644161
Taf15	-0.225397	0.0835996	0.644161
Tceal7	-0.327024	0.0839918	0.644161
Txndc15	0.182519	0.0838916	0.644161
Znrf3	-0.206105	0.0837059	0.644161
Ilkap	0.16019	0.0843337	0.644932
Tnni2	0.102468	0.0844539	0.645258
Elmsan1	0.181084	0.0850957	0.647366
Eps8	0.254368	0.0850178	0.647366
Fbxw5	0.150498	0.0848507	0.647366
Nuak1	-0.253895	0.0849991	0.647366
Tpm3	-1.0519	0.0851183	0.647366
Card10	0.29235	0.0852802	0.648005
Lpgat1	0.162773	0.0855806	0.649103
Zfp318	-0.178851	0.0855645	0.649103
Cox7c	0.129829	0.0858107	0.650256
Dkk2	-0.409898	0.0859364	0.650617
Pibf1	-0.175492	0.0863797	0.652786
Plekhm2	0.169934	0.0863699	0.652786
Cenpb	0.14819	0.0869341	0.655785
Zfp598	0.189891	0.0868592	0.655785
Lsm3	-0.242671	0.0874017	0.657883
Mapt	-0.130544	0.0874491	0.657883
Zfp768	0.186896	0.0873811	0.657883
Abcb6	0.212733	0.0875909	0.658355
Qser1	-0.142361	0.0877536	0.658983
Gm48740	-0.423244	0.0878397	0.659035
Gm14399	-0.411432	0.0879837	0.659522
Cntnap2	-0.360627	0.0882029	0.659889
Plod1	0.199242	0.088241	0.659889
Xbp1	0.145399	0.0882705	0.659889
Nos1	0.267658	0.0883513	0.659901
Apol6	-0.278239	0.0886069	0.660319
Fam114a2	0.13122	0.0886548	0.660319
Ppp2ca	-0.125101	0.0887245	0.660319
Rnf13	-0.16835	0.0885465	0.660319
AC160336.1	0.163992	0.0895345	0.660723
Atp13a1	0.267541	0.0898086	0.660723
Coq10a	0.138151	0.0898926	0.660723
Dmd	-0.0825161	0.0898127	0.660723
Iffo1	-0.262361	0.0889628	0.660723
Ints13	-0.187808	0.0896439	0.660723
Kctd9	-0.121105	0.090404	0.660723
Macrod2	-0.219517	0.0901806	0.660723
Maz	0.168002	0.089279	0.660723
Mef2c	-0.111044	0.0900557	0.660723
Mrps11	-0.364139	0.0902832	0.660723
Mthfsd	-0.234473	0.0900578	0.660723
Osgin1	0.218217	0.0901146	0.660723
Pik3r3	-0.425015	0.0893799	0.660723
Rapgef2	-0.194103	0.0894972	0.660723
Sp3	-0.175953	0.0904357	0.660723
Srsf7	-0.201198	0.0894019	0.660723
Stt3a	-0.168746	0.0893087	0.660723
Tfg	-0.149608	0.0904448	0.660723
Ufc1	0.206438	0.0895504	0.660723
Zmynd11	-0.100365	0.0896294	0.660723
Jak2	0.221595	0.0906771	0.661839
Cpd	0.153785	0.0911387	0.661916
Eea1	-0.151983	0.0911645	0.661916
Egln1	0.0978056	0.0910259	0.661916
Map4k4	0.204349	0.0911329	0.661916
Mrpl17	0.169258	0.090804	0.661916
Rpap3	-0.212632	0.0910398	0.661916
Mrpl34	0.257213	0.0916336	0.664743
Mcam	0.256746	0.091789	0.664811
Pik3r1	0.193739	0.0918026	0.664811
Appl1	-0.165786	0.0924005	0.664837
Fut8	-0.162231	0.0929012	0.664837
Gigyf1	0.147771	0.0929559	0.664837
Gm21992	0.278809	0.0919871	0.664837
Gm26830	-0.543819	0.092883	0.664837
H2-D1	0.2619	0.0930037	0.664837
Inhba	-0.296531	0.0921445	0.664837
Malt1	-0.278628	0.0920025	0.664837
Mon1b	-0.333743	0.0927764	0.664837
Rab3ip	0.199036	0.0923477	0.664837
Rxrb	0.204074	0.0925436	0.664837
Snap47	0.207091	0.0924151	0.664837
Spag7	-0.12363	0.0929584	0.664837
Stat3	0.145145	0.0926635	0.664837
Tnrc6a	-0.142199	0.0925493	0.664837
CT571246.1	0.279666	0.0933322	0.666613
Arhgap32	-0.313855	0.0934287	0.66673
Atp5e	0.293045	0.0935938	0.666766
Gnai2	0.121907	0.0935794	0.666766
Cmc1	0.318693	0.0941375	0.668461
Crip2	0.289025	0.0942119	0.668461
Huwe1	-0.106451	0.0939391	0.668461
Prorsd1	-0.290162	0.0942297	0.668461
Trps1	-0.136048	0.0942332	0.668461
AC149294.1	-0.331193	0.0945433	0.668952
Iqgap1	0.149852	0.0945353	0.668952
Rangap1	0.181324	0.0944386	0.668952
Pdha1	0.112291	0.0947427	0.669794
Klf12	-0.173483	0.0948755	0.670164
Flnb	0.227564	0.095301	0.67203
Zmym3	-0.238908	0.0952786	0.67203
Ogfr	0.18958	0.0956229	0.673159
Wfdc1	0.170273	0.0955459	0.673159
Cblb	0.165946	0.0957589	0.673547
Uck2	0.238556	0.095886	0.673873
Sec23a	-0.172038	0.0961595	0.675224
Acss2	0.167476	0.0970284	0.675372
Adcy9	0.1071	0.0971769	0.675372
BC029722	0.246772	0.0965029	0.675372
Bclaf1	-0.168778	0.0967703	0.675372
Erbin	-0.128249	0.0971546	0.675372
Fem1a	0.0942437	0.0962822	0.675372
Klf13	0.174109	0.0964324	0.675372
Pan3	0.213741	0.0968902	0.675372
Rnf170	-0.179907	0.0972347	0.675372
Stag2	-0.128875	0.0965165	0.675372
Ube2n	-0.148264	0.0969904	0.675372
Vwa5a	-0.217926	0.0968895	0.675372
Zdhhc21	-0.17775	0.0967014	0.675372
Afg1l	0.259605	0.0979426	0.67539
Asah1	-0.249395	0.0976398	0.67539
Ccar1	-0.139774	0.0985195	0.67539
Fam214b	0.183174	0.0980565	0.67539
Mrpl23	-0.155575	0.0983905	0.67539
Ndufa8	0.192076	0.0983418	0.67539
Olfr839-ps1	-0.256032	0.098535	0.67539
Pcnt	0.110611	0.0984274	0.67539
Pex6	0.265657	0.0984906	0.67539
Prodh	0.274372	0.0981584	0.67539
Slc6a17	-0.326723	0.0980389	0.67539
Slfn5	0.183857	0.097956	0.67539
Snx30	-0.286565	0.097714	0.67539
Trib2	-0.226844	0.0980319	0.67539
Trim65	-0.270562	0.0977309	0.67539
Zfp787	0.194259	0.0977391	0.67539
Ano6	-0.157014	0.0987255	0.675584
Pkd1	0.15597	0.0986838	0.675584
Ablim1	-0.537626	0.102829	0.676459
Ache	-0.237504	0.10104	0.676459
Acsl6	-0.154108	0.100906	0.676459
Agbl5	-0.488518	0.102825	0.676459
Brd9	-0.207555	0.100463	0.676459
Chd1	-0.134125	0.10067	0.676459
Clock	-0.150924	0.102483	0.676459
Ddx5	-0.126789	0.102278	0.676459
Esrra	0.186705	0.100001	0.676459
Fam220a	0.135075	0.102716	0.676459
Fat4	-0.249543	0.102833	0.676459
Flt1	0.237454	0.10187	0.676459
Fxr2	0.110845	0.100495	0.676459
Gm21962	-0.300143	0.100346	0.676459
Gm37724	-0.298797	0.10194	0.676459
Gm48422	-0.285194	0.0994846	0.676459
Hipk1	0.116069	0.101824	0.676459
Hsd17b10	-0.230024	0.100165	0.676459
Hus1	0.337273	0.102674	0.676459
Klf11	-0.340546	0.101415	0.676459
Klhl21	0.167353	0.100842	0.676459
Lamb2	0.163054	0.0998557	0.676459
Ldlrad4	0.214646	0.100756	0.676459
Mbtps1	-0.172078	0.100581	0.676459
Mbtps2	-0.278562	0.100838	0.676459
Mcrip1	0.270858	0.101837	0.676459
Mpp3	0.289351	0.101252	0.676459
Mtfp1	0.210498	0.100273	0.676459
Mtx3	-0.282654	0.0992433	0.676459
Myo10	-0.105479	0.100301	0.676459
Ndufb11	0.189856	0.0995938	0.676459
Nhsl1	0.205104	0.101784	0.676459
Pfkfb1	0.228624	0.100291	0.676459
Ppp1r37	0.154449	0.0998525	0.676459
Rps10	0.156159	0.100267	0.676459
Rrp1	0.143637	0.100765	0.676459
Scnm1	-0.21581	0.0994834	0.676459
Sdr39u1	-0.165844	0.102345	0.676459
Sema7a	0.357359	0.101227	0.676459
Stat5a	0.229579	0.101559	0.676459
Suclg1	0.0943171	0.10246	0.676459
Taf7	0.234754	0.0997745	0.676459
Terf2	-0.210561	0.0999984	0.676459
Tmco4	-0.237493	0.101267	0.676459
Tpr	-0.127464	0.0997509	0.676459
Ucp2	0.270273	0.102065	0.676459
Ybx3	0.133395	0.101389	0.676459
Zfhx4	-0.160666	0.101464	0.676459
Zfp120	-0.283727	0.10263	0.676459
Cachd1	0.240152	0.103011	0.677088
Mrpl13	0.187839	0.103099	0.677088
Nhp2	-0.267512	0.103173	0.677088
Dmxl2	-0.233815	0.103349	0.677175
Spred1	0.263655	0.103346	0.677175
Nt5m	0.310342	0.103476	0.677473
Jmjd1c	-0.12554	0.103776	0.678299
Mmaa	0.206597	0.103809	0.678299
Sap18b	-0.180302	0.103846	0.678299
Casz1	-0.190435	0.10399	0.678707
Fam208b	-0.16918	0.104474	0.679206
Pet100	0.190405	0.104157	0.679206
Pigk	-0.238175	0.104408	0.679206
Sh3d19	0.270807	0.104418	0.679206
Trip10	0.09298	0.104401	0.679206
Crtc2	0.247715	0.10476	0.680533
Tcea1	-0.176826	0.104893	0.680866
Pik3ip1	-0.333571	0.105335	0.682501
Slc4a3	-0.309217	0.105452	0.682501
Slc4a7	0.216815	0.105391	0.682501
Tmem160	0.43187	0.105473	0.682501
Eef1a1	0.13713	0.105967	0.683675
Fam107a	0.297894	0.10621	0.683675
Fis1	0.214807	0.106165	0.683675
Ice2	0.289484	0.106229	0.683675
Rif1	-0.137642	0.10602	0.683675
Smpd1	0.143344	0.10579	0.683675
Ube2m	-0.140799	0.105836	0.683675
Npr1	0.284239	0.106448	0.683705
Papolg	-0.270893	0.106425	0.683705
Pdpk1	-0.135684	0.10648	0.683705
9930111J21Rik2	-0.246113	0.109911	0.684712
Adcy2	0.159205	0.10724	0.684712
Ankrd33b	0.20809	0.107495	0.684712
Anxa7	0.122191	0.10979	0.684712
Arid5b	-0.211916	0.107654	0.684712
Cntrl	-0.151579	0.108766	0.684712
Emd	-0.247974	0.109465	0.684712
Fopnl	0.250617	0.106747	0.684712
Foxo4	0.102837	0.107851	0.684712
Gak	0.175681	0.109752	0.684712
Hal	0.301059	0.108173	0.684712
Ip6k3	0.360411	0.108253	0.684712
Kbtbd13	0.322867	0.109502	0.684712
Lasp1	0.212297	0.107494	0.684712
Mtg1	0.271533	0.109395	0.684712
Nfia	-0.130296	0.10763	0.684712
Nr1d1	-0.218593	0.107237	0.684712
Oxr1	0.119581	0.109565	0.684712
Parp14	0.422446	0.107213	0.684712
Pds5b	-0.161986	0.10796	0.684712
Peli2	0.240743	0.107907	0.684712
Pja2	-0.0806001	0.10937	0.684712
Pmepa1	0.180832	0.10805	0.684712
Poc5	-0.258129	0.108537	0.684712
Rab4a	-0.296148	0.110008	0.684712
Rabac1	0.215713	0.109005	0.684712
Rnf149	0.276651	0.107361	0.684712
Sema6a	-0.335708	0.109469	0.684712
Senp7	0.197922	0.109252	0.684712
Serbp1	-0.102939	0.107515	0.684712
Slc25a38	0.250067	0.109223	0.684712
Snrpa1	0.250554	0.10852	0.684712
Stk11ip	0.270816	0.108293	0.684712
Tmbim6	0.123381	0.109218	0.684712
Tnnc1	-0.800379	0.109796	0.684712
Tpbgl	0.149011	0.107461	0.684712
Traf5	-0.24381	0.109173	0.684712
Trim12c	0.278378	0.107538	0.684712
Tspan15	-0.347361	0.108383	0.684712
Ttc7b	-0.110032	0.109961	0.684712
Zfp973	-0.27408	0.109858	0.684712
Puf60	0.144516	0.110118	0.684884
Hgs	0.144199	0.110412	0.685204
Mrpl39	-0.199851	0.110272	0.685204
Tecpr2	-0.241688	0.110416	0.685204
Evc2	0.229073	0.110609	0.68538
Rpl10a	0.133056	0.110558	0.68538
Shc2	0.264654	0.110874	0.686511
Mterf3	-0.211326	0.111014	0.686694
Zmpste24	-0.207122	0.111068	0.686694
Ythdf1	0.173608	0.11145	0.68854
Prpf40a	-0.161279	0.111731	0.689766
3110006O06Rik	0.280189	0.113432	0.691194
Ankrd46	-0.261527	0.113083	0.691194
Capn7	-0.15273	0.113664	0.691194
Ddx49	0.217303	0.11302	0.691194
Des	0.0869915	0.113466	0.691194
Dvl2	-0.275164	0.112346	0.691194
Fam78a	-0.234689	0.112687	0.691194
Fcgrt	0.197508	0.11351	0.691194
Heatr5a	-0.150928	0.112796	0.691194
Lrrcc1	-0.228876	0.113455	0.691194
Ndufv1	0.142211	0.113599	0.691194
Polr2k	-0.269945	0.113085	0.691194
Rsf1	-0.146011	0.113433	0.691194
Slc35c2	0.320736	0.112168	0.691194
Slc6a8	0.126843	0.113261	0.691194
Snx3	0.130994	0.113625	0.691194
Tanc1	0.190747	0.112625	0.691194
Tmem259	0.145892	0.112678	0.691194
Vmn1r217	-0.495127	0.113014	0.691194
Zbed6	-0.183836	0.112047	0.691194
Zfp738	-0.212447	0.113705	0.691194
Nom1	-0.139647	0.114044	0.692749
Map7	0.265959	0.114377	0.694262
Etfdh	-0.128862	0.114616	0.694987
Sirt1	0.233838	0.114663	0.694987
Jsrp1	0.151813	0.114839	0.695551
Cebpg	0.141752	0.115342	0.696065
Hdac3	-0.131704	0.115247	0.696065
Lsg1	-0.168043	0.115196	0.696065
Nme2	0.137383	0.115322	0.696065
Zscan21	-0.184038	0.115334	0.696065
Rps13	-0.184336	0.115576	0.69647
Togaram1	0.216535	0.115499	0.69647
AL731810.1	-0.248769	0.115759	0.697067
Cavin2	0.155051	0.116303	0.697943
Iqsec2	0.241419	0.116407	0.697943
Pgp	0.166302	0.11601	0.697943
Rrp36	0.281858	0.116278	0.697943
Tm2d2	0.236181	0.116408	0.697943
Zfp574	0.257423	0.116388	0.697943
Tsr2	0.27857	0.116541	0.698242
Gm45330	-0.279184	0.116945	0.700157
Fam133b	-0.152626	0.117456	0.70162
Mecp2	-0.118659	0.117277	0.70162
Naa50	-0.13003	0.117457	0.70162
Rplp2	0.171795	0.117526	0.70162
Ahcy	-0.280926	0.117713	0.702228
Fam53c	0.174371	0.1178	0.702247
Rnf146	0.151459	0.117941	0.702585
Tnrc18	-0.124116	0.118188	0.703555
Akap7	-0.251778	0.118313	0.703772
Fam126a	0.253951	0.118472	0.703772
Zcchc14	0.172206	0.118478	0.703772
Alas1	0.138168	0.11873	0.704423
Gpcpd1	0.223863	0.118757	0.704423
Pfdn5	0.141331	0.118859	0.704527
Spen	0.0971958	0.119116	0.705548
4930402H24Rik	-0.283219	0.120672	0.706067
AL669898.1	-0.383342	0.123306	0.706067
Aox1	-0.197551	0.12053	0.706067
Arhgap10	0.139693	0.122156	0.706067
Asb10	0.148765	0.123212	0.706067
Atn1	-0.128564	0.120507	0.706067
Bahd1	0.283149	0.124006	0.706067
Banf1	0.215152	0.121932	0.706067
Bgn	0.234173	0.123117	0.706067
Btf3	0.128063	0.120085	0.706067
Ccdc25	-0.165935	0.121635	0.706067
Chd7	0.119892	0.124581	0.706067
Cmbl	-0.151907	0.124289	0.706067
Cops2	-0.134368	0.12458	0.706067
Dmxl1	-0.109565	0.122264	0.706067
Enpp5	-0.24004	0.120313	0.706067
Eya1	-0.147594	0.122031	0.706067
Fchsd2	0.246743	0.12331	0.706067
Flrt1	-0.253185	0.123191	0.706067
Gm42417	0.262956	0.120597	0.706067
Gm5113	-0.253085	0.123842	0.706067
Gm9803	0.226161	0.122252	0.706067
Hexa	0.150838	0.123816	0.706067
Hsf1	0.137742	0.119743	0.706067
Il15ra	0.196124	0.12366	0.706067
Klhl34	-0.345373	0.124432	0.706067
Lama2	0.102218	0.122925	0.706067
Manba	-0.329416	0.120516	0.706067
Mrpl37	0.135832	0.120032	0.706067
Mtif3	-0.162614	0.124376	0.706067
Naca	-0.162667	0.12414	0.706067
Nipbl	-0.102837	0.122176	0.706067
Nnt	-0.224937	0.120582	0.706067
Nrp1	0.172712	0.120437	0.706067
Plce1	0.265677	0.123018	0.706067
Plin5	0.288403	0.12216	0.706067
Prune1	-0.128693	0.121367	0.706067
Rad17	-0.193976	0.121549	0.706067
Rad52	-0.256836	0.119504	0.706067
Rbm3	-0.138067	0.121298	0.706067
Rnf10	0.0817502	0.123295	0.706067
Rnf141	-0.177032	0.122736	0.706067
Romo1	0.281461	0.120661	0.706067
Safb	0.108408	0.124578	0.706067
Slc25a12	0.0828491	0.12428	0.706067
Snx2	0.191369	0.123711	0.706067
Son	-0.0759696	0.12399	0.706067
Steap4	0.177093	0.123341	0.706067
Syncrip	-0.121378	0.12412	0.706067
Synrg	-0.121113	0.120251	0.706067
Tada2a	-0.190831	0.123961	0.706067
Taok1	-0.0967473	0.123861	0.706067
Tbc1d20	0.173642	0.121376	0.706067
Tent4a	0.248257	0.1206	0.706067
Timp3	0.18122	0.120827	0.706067
Tm9sf4	-0.19439	0.121938	0.706067
Ubl3	0.0929972	0.12463	0.706067
Usp38	0.225768	0.122658	0.706067
Vmn1r57	-0.392865	0.123638	0.706067
Xpa	0.245256	0.119382	0.706067
Xpo6	0.135773	0.124282	0.706067
Zfp449	-0.271521	0.124376	0.706067
Zfp697	0.374346	0.122323	0.706067
Zfp943	-0.188491	0.120587	0.706067
Slc38a3	0.252142	0.124839	0.706768
Esf1	-0.144211	0.125151	0.708057
Pcid2	0.254065	0.12524	0.708078
Ndufaf2	-0.265846	0.125377	0.708371
Ston2	-0.0907648	0.125616	0.709243
Bcor	-0.153707	0.126255	0.709676
Clasp1	-0.105315	0.125945	0.709676
Depdc5	0.240219	0.125961	0.709676
Hspb1	0.193603	0.126257	0.709676
Slc9b2	-0.54202	0.12629	0.709676
Ubald1	0.169907	0.12622	0.709676
Zfp655	0.220898	0.125939	0.709676
Loxl2	0.211084	0.126646	0.710813
Mrpl51	0.154947	0.126663	0.710813
Adcy4	0.248758	0.127347	0.712021
Cops8	0.143033	0.127557	0.712021
Deptor	-0.161763	0.127126	0.712021
Elk3	0.324963	0.127562	0.712021
H2-Ab1	0.345939	0.127516	0.712021
Mrpl53	0.22931	0.127506	0.712021
Rhot2	0.147108	0.127148	0.712021
Trp53inp2	0.12646	0.127478	0.712021
Irs1	-0.233024	0.127797	0.71208
Pgm2l1	0.145614	0.128008	0.71208
Slc30a2	0.284999	0.128256	0.71208
Tbrg4	0.204877	0.127789	0.71208
Wbp4	-0.138628	0.128174	0.71208
Wdr60	-0.185949	0.128181	0.71208
Xpo1	-0.195743	0.128149	0.71208
Zfyve1	0.154227	0.128092	0.71208
Cadm3	0.331795	0.128752	0.71388
Elp5	0.257453	0.128741	0.71388
Fbrs	-0.127545	0.128949	0.71402
Msantd3	0.203796	0.128863	0.71402
Nudcd1	0.243482	0.129172	0.714306
Ppp2r5d	0.141102	0.129106	0.714306
Pigp	-0.199631	0.129444	0.714861
Svep1	-0.184357	0.129416	0.714861
Olfr366	0.267821	0.129535	0.71489
Arhgef1	0.146337	0.129885	0.71587
Selenof	-0.121166	0.129861	0.71587
Dpp10	-0.231878	0.129993	0.715993
Aarsd1	0.178516	0.130769	0.718839
Dpysl3	0.282848	0.130727	0.718839
Psmb7	0.170928	0.130664	0.718839
Bcl2l1	0.264984	0.131312	0.719927
Fndc3b	0.148162	0.131155	0.719927
Ggact	-0.268045	0.131254	0.719927
Usp16	-0.141409	0.131171	0.719927
Hspd1	0.107426	0.131699	0.721096
Nufip1	-0.265624	0.131633	0.721096
Olfr344	-0.265825	0.131917	0.721244
Tbc1d1	0.271136	0.131986	0.721244
Tomm20	-0.121655	0.131922	0.721244
Pdp1	-0.160558	0.132399	0.723031
Dlgap4	-0.119793	0.133513	0.723242
Ermard	0.251773	0.133178	0.723242
Fam168a	-0.111183	0.133298	0.723242
Foxo3	0.130763	0.132915	0.723242
G3bp2	-0.108983	0.13286	0.723242
Ift122	-0.231143	0.132823	0.723242
Pick1	0.16392	0.132643	0.723242
Ptp4a3	0.124504	0.132896	0.723242
Tmem123	-0.198176	0.133499	0.723242
Tmem184c	-0.271042	0.13333	0.723242
Usp40	-0.16148	0.133567	0.723242
Zfp60	0.253377	0.133512	0.723242
Zic1	0.257586	0.133376	0.723242
Ly6e	0.244755	0.133682	0.723396
Cavin4	-0.111451	0.13435	0.725064
Nop2	0.214365	0.134513	0.725064
Plekhb2	0.15895	0.134273	0.725064
Rpl4	-0.0934669	0.134447	0.725064
S100a16	-0.229161	0.134386	0.725064
Usf3	-0.139493	0.134176	0.725064
Timm17a	0.140825	0.134823	0.726265
Eif2ak2	-0.235029	0.13539	0.728058
Stard3	0.265348	0.135418	0.728058
Ubxn4	-0.116411	0.135324	0.728058
C2cd2	0.128723	0.136115	0.728511
Ccnd2	0.278255	0.135861	0.728511
Col5a1	0.236592	0.136356	0.728511
Dusp18	-0.270255	0.136322	0.728511
Exoc5	0.1408	0.135942	0.728511
Pdzrn3	0.0867563	0.136049	0.728511
Ppp1r8	-0.186745	0.136377	0.728511
Sec61g	-0.212229	0.13637	0.728511
Tarsl2	-0.0979634	0.13572	0.728511
Ube4a	-0.146083	0.135622	0.728511
Ttc1	0.133931	0.136598	0.728756
Twsg1	-0.157176	0.136543	0.728756
Dedd2	0.25978	0.136786	0.729293
Zc3h4	0.12661	0.136978	0.729846
Cry2	-0.119434	0.137183	0.730475
Adarb1	0.242204	0.138248	0.73079
Apex2	-0.221558	0.137856	0.73079
Asb7	-0.225581	0.138356	0.73079
Atp6v0e2	-0.184489	0.138383	0.73079
Capn15	0.323867	0.137772	0.73079
Decr1	-0.129588	0.138282	0.73079
Gm14295	-0.287604	0.138242	0.73079
Mgat4b	0.150955	0.138183	0.73079
Rbm19	0.168851	0.137489	0.73079
Sh3kbp1	0.232179	0.137343	0.73079
Traf3ip1	-0.247993	0.137775	0.73079
Usp14	-0.174021	0.137957	0.73079
Vldlr	0.137337	0.137951	0.73079
Gm20716	-0.211908	0.138698	0.731524
Smad3	0.154803	0.138626	0.731524
Psmb5	0.17193	0.139028	0.732802
Mcee	-0.136534	0.139227	0.733385
Acot2	-0.202349	0.139407	0.733408
Gm47408	0.269648	0.139346	0.733408
Ccnd3	0.314695	0.139649	0.734216
Brap	0.116128	0.140272	0.735885
Inpp4a	0.143572	0.140408	0.735885
Mars	0.11914	0.140194	0.735885
Phldb1	0.132895	0.140243	0.735885
Rad23a	0.0927015	0.140325	0.735885
Cog6	-0.157995	0.140645	0.736221
Klhl31	-0.0957462	0.140662	0.736221
Notch4	0.311893	0.140738	0.736221
Mcm7	0.258645	0.140828	0.736233
Ubac2	0.204509	0.140943	0.73637
Aen	-0.132268	0.141105	0.736755
Miga1	-0.179072	0.141216	0.736873
Gga3	0.203373	0.14133	0.737007
Arfgef1	-0.107768	0.141429	0.737062
Cog5	-0.18641	0.14176	0.73786
Smc1a	0.134675	0.141725	0.73786
Srsf3	0.174089	0.142062	0.738971
Klf2	0.241205	0.142194	0.739197
4933434E20Rik	-0.144123	0.142745	0.740378
Gm20554	0.293731	0.142676	0.740378
Hspa5	0.122923	0.142812	0.740378
Noa1	-0.199357	0.142748	0.740378
Rps12-ps3	0.141979	0.142866	0.740378
Cbfa2t2	-0.171161	0.143628	0.741069
Cpt2	-0.139244	0.144074	0.741069
Dgcr6	0.193477	0.144794	0.741069
Fbxl18	0.179996	0.144895	0.741069
Gbp6	-0.266281	0.144067	0.741069
Hjurp	0.233053	0.144356	0.741069
Hnrnpa2b1	0.151681	0.143396	0.741069
Inppl1	0.115473	0.14341	0.741069
Jph1	-0.0856187	0.144799	0.741069
Lyar	-0.149174	0.144923	0.741069
Map3k14	0.245295	0.144444	0.741069
Myl2	-0.801609	0.144896	0.741069
Nck1	-0.176354	0.14492	0.741069
Neurl2	0.235327	0.143691	0.741069
Pbx1	-0.174246	0.143592	0.741069
Rest	-0.13748	0.1445	0.741069
Rpl21	-0.0934089	0.14438	0.741069
Sptlc2	0.268638	0.144957	0.741069
Supt20	-0.211669	0.143921	0.741069
Tmem30a	-0.120207	0.144378	0.741069
Uba5	0.188885	0.144236	0.741069
Zbtb17	0.134604	0.144836	0.741069
Kdr	-0.185233	0.145314	0.74244
Cd59a	-0.221851	0.145822	0.743112
Fam172a	-0.213186	0.14607	0.743112
Irf2bpl	0.162686	0.145969	0.743112
Mrc2	0.225716	0.145829	0.743112
Rwdd1	-0.121875	0.145718	0.743112
Tfip11	0.187879	0.145583	0.743112
Vta1	-0.247692	0.145986	0.743112
Fkrp	0.128514	0.146271	0.74368
1700112J16Rik	-0.284361	0.146527	0.743909
B3gat3	0.203498	0.146674	0.743909
Dvl3	-0.120212	0.146672	0.743909
P4ha2	0.16629	0.146548	0.743909
Aldh4a1	0.141212	0.146852	0.744236
Cxcl12	-0.179293	0.146917	0.744236
Ccdc66	-0.191798	0.147123	0.744597
Txlng	-0.17841	0.147167	0.744597
Sucla2	0.101982	0.147309	0.744865
Mpc2	0.137333	0.147756	0.745763
Rbfa	0.149263	0.147591	0.745763
Tshz1	-0.146719	0.147679	0.745763
Ablim3	0.23114	0.148573	0.746628
Arap3	0.203102	0.148477	0.746628
Arpc2	-0.121065	0.151465	0.746628
Avil	0.333831	0.14901	0.746628
Camk2a	-0.0917301	0.151567	0.746628
Chpt1	0.121712	0.149706	0.746628
Ctdp1	0.179746	0.150936	0.746628
Dcaf8	-0.104469	0.148987	0.746628
Dhrs1	-0.214676	0.150761	0.746628
Egfr	0.167625	0.151	0.746628
Eif3i	0.113754	0.151855	0.746628
Erlec1	-0.138321	0.150395	0.746628
Fam193b	0.132257	0.151131	0.746628
Fmnl2	0.195834	0.151756	0.746628
Gm14326	-0.185916	0.15193	0.746628
Gm45339	0.25055	0.148123	0.746628
Gm4631	-0.160045	0.151763	0.746628
Gphn	-0.173631	0.151585	0.746628
Hsd3b2	-0.173965	0.151674	0.746628
Hspa2	-0.264554	0.151459	0.746628
Iigp1	-0.984617	0.151621	0.746628
Kdm5c	0.130304	0.150414	0.746628
Larp4	0.111542	0.150035	0.746628
Lmbrd2	-0.150697	0.1486	0.746628
Mapk6	-0.145378	0.149431	0.746628
Odc1	0.213077	0.150518	0.746628
Olfr1183	-0.358055	0.151593	0.746628
Pdlim1	-0.247134	0.149575	0.746628
Pgrmc2	-0.156171	0.149668	0.746628
Pofut2	0.171734	0.150843	0.746628
Pou2f1	-0.151555	0.149063	0.746628
Psmc4	0.126096	0.149227	0.746628
Ptms	0.171421	0.151334	0.746628
Rab3gap1	-0.0855765	0.151961	0.746628
Rbm42	0.151393	0.149558	0.746628
Rgcc	0.265846	0.150546	0.746628
Rnf126	0.145224	0.149643	0.746628
Rpl8	0.103928	0.148491	0.746628
Spop	0.076842	0.150372	0.746628
Suclg2	-0.139028	0.151514	0.746628
Taco1	0.158702	0.151058	0.746628
Tatdn1	-0.193755	0.149327	0.746628
Wdr45b	-0.185678	0.148911	0.746628
Wwox	-0.234202	0.15032	0.746628
Zranb2	-0.125456	0.150228	0.746628
Gmeb2	0.223947	0.152077	0.746755
Itpr1	-0.133029	0.152209	0.746963
Rara	-0.175326	0.152406	0.747049
Rbm26	-0.145548	0.152357	0.747049
Ddr2	0.18944	0.152983	0.748995
Grina	0.0959013	0.152933	0.748995
Tbce	-0.227001	0.153127	0.749259
Trpc4ap	0.10972	0.153288	0.749606
Fam135a	-0.162989	0.153766	0.749915
Mlxip	-0.0999267	0.153801	0.749915
Rbm34	-0.255402	0.153697	0.749915
Rps27	-0.099275	0.153536	0.749915
Tsen34	0.182639	0.153591	0.749915
Pdcd2l	0.238681	0.153936	0.750132
Ccdc90b	-0.201417	0.154064	0.750319
Abcc9	-0.103986	0.156669	0.7509
Acot11	0.239018	0.158827	0.7509
Acp6	0.202117	0.16099	0.7509
Ano8	0.200719	0.162228	0.7509
Arid4a	-0.140106	0.162182	0.7509
Atp13a2	0.198588	0.155354	0.7509
Atp2a2	-0.644463	0.160943	0.7509
Atp2c1	-0.186907	0.156831	0.7509
Atp6v1g1	0.113405	0.155874	0.7509
Atxn10	0.183047	0.154798	0.7509
Becn1	0.115882	0.160324	0.7509
Braf	0.183767	0.162589	0.7509
Ccdc186	-0.137808	0.157382	0.7509
Ccdc77	-0.214865	0.162124	0.7509
Cdk7	-0.234482	0.158161	0.7509
Cfdp1	0.163287	0.160118	0.7509
Chic2	0.228584	0.160515	0.7509
Cnpy2	0.219803	0.160258	0.7509
Ddx6	-0.123333	0.162659	0.7509
Fam13b	-0.214685	0.159466	0.7509
Fam160b1	0.176761	0.154809	0.7509
Fbxl14	0.231893	0.155263	0.7509
Fbxo18	0.161626	0.16019	0.7509
Fbxo28	0.168116	0.154809	0.7509
Fgfr1op	-0.145174	0.159631	0.7509
Gm46516	-0.175167	0.158605	0.7509
Gm47221	-0.177827	0.161923	0.7509
Gm48707	0.29244	0.159384	0.7509
Gramd4	0.166058	0.157625	0.7509
Grcc10	0.164708	0.156508	0.7509
Hgsnat	0.234238	0.154416	0.7509
Higd1a	-0.165183	0.157708	0.7509
Hint1	0.105842	0.15779	0.7509
Hmgn2	-0.187748	0.157252	0.7509
Idh2	-0.224851	0.160955	0.7509
Igf2	0.259685	0.161657	0.7509
Ing3	-0.275762	0.15547	0.7509
Ints6l	-0.220688	0.156201	0.7509
Jmy	0.115559	0.162441	0.7509
Kifc3	0.226562	0.162207	0.7509
Ldah	-0.221848	0.16258	0.7509
Lnpk	-0.176188	0.155333	0.7509
Lrrc8a	0.201689	0.158687	0.7509
March8	0.169626	0.160002	0.7509
Micu3	-0.189489	0.157033	0.7509
Mrpl49	-0.216141	0.160641	0.7509
Mrpl57	0.161045	0.160837	0.7509
Mtf2	-0.202458	0.161218	0.7509
Mtmr3	-0.0780267	0.159559	0.7509
Ndufb9	0.0828936	0.158149	0.7509
Nelfcd	0.176338	0.161838	0.7509
Nfxl1	0.242795	0.1576	0.7509
Nol9	0.192252	0.156899	0.7509
Ntn1	0.244777	0.15862	0.7509
Oma1	0.1638	0.161961	0.7509
Otud5	0.218331	0.154299	0.7509
Palld	-0.0992594	0.158101	0.7509
Pcbp2	-0.0951241	0.157179	0.7509
Phax	-0.155871	0.159149	0.7509
Piezo1	0.140934	0.155092	0.7509
Plekhh3	-0.206778	0.156812	0.7509
Psme4	0.144927	0.161825	0.7509
Ptpn3	0.159992	0.161407	0.7509
Rfng	0.174248	0.156055	0.7509
Rplp1	0.152206	0.15791	0.7509
Rreb1	-0.114	0.158827	0.7509
Sdha	0.0662005	0.162273	0.7509
Serpinb6a	0.150747	0.160751	0.7509
Slc16a1	0.174117	0.162058	0.7509
Slc25a15	-0.235783	0.156348	0.7509
Slc3a2	0.188487	0.157788	0.7509
Snx10	-0.169586	0.161713	0.7509
Snx17	0.200235	0.157576	0.7509
Sppl2b	0.257931	0.15726	0.7509
Srxn1	0.288547	0.158521	0.7509
Tab2	-0.119107	0.16051	0.7509
Tecr	-0.140147	0.157863	0.7509
Tirap	-0.177786	0.161305	0.7509
Tmcc3	0.156473	0.160695	0.7509
Ubxn2a	-0.10193	0.161223	0.7509
Uchl5	-0.192751	0.155841	0.7509
Ugp2	0.158832	0.1594	0.7509
Vps13a	-0.143021	0.159017	0.7509
Wars2	-0.229618	0.160844	0.7509
Wdr43	-0.130391	0.160944	0.7509
Wipi1	-0.15849	0.157432	0.7509
Ywhab	0.128657	0.158004	0.7509
Zbtb39	-0.177954	0.161069	0.7509
Zdhhc1	0.217687	0.162395	0.7509
Zeb1	-0.0970122	0.158435	0.7509
Zmym4	-0.147585	0.159722	0.7509
Zrsr1	-0.114769	0.158899	0.7509
Zscan12	0.233109	0.158321	0.7509
Zscan29	-0.2161	0.155649	0.7509
Mapk8ip3	0.133295	0.163068	0.752372
Stk38l	0.17937	0.163165	0.752403
Dtx3	0.172287	0.163402	0.753078
Anxa6	0.0804428	0.163867	0.753101
Leng8	-0.0971541	0.16395	0.753101
Optc	-0.425104	0.163754	0.753101
Pnrc2	-0.188199	0.16413	0.753101
Psme1	0.14726	0.164129	0.753101
Rhou	0.23122	0.163821	0.753101
St3gal3	0.115317	0.163891	0.753101
Ube2q2	-0.105076	0.164051	0.753101
Fbxo6	0.168003	0.164396	0.753902
Nkiras2	0.21177	0.164492	0.753928
Cutc	0.244004	0.164655	0.754263
Slc38a6	-0.0993083	0.164783	0.754431
Lamtor5	0.206835	0.164894	0.754526
Acadsb	-0.0877675	0.165641	0.756698
Ewsr1	-0.117519	0.16558	0.756698
Wdfy1	0.236632	0.165558	0.756698
Arfgap1	-0.151449	0.16587	0.757325
Adgrg1	0.227531	0.166544	0.757901
Eif1ad	-0.165525	0.166226	0.757901
Gtf3c3	0.207521	0.166633	0.757901
Irgq	0.147527	0.16638	0.757901
Ppp2r3a	-0.0830673	0.16634	0.757901
Snip1	0.244401	0.166294	0.757901
Ywhaz	0.140617	0.1665	0.757901
Mrpl15	0.166701	0.166729	0.757926
Entpd4	0.132759	0.166916	0.758025
Heatr1	-0.140971	0.167111	0.758025
Pak1ip1	-0.13094	0.167115	0.758025
Rab5c	0.163404	0.167108	0.758025
Cdc5l	-0.121321	0.167802	0.759211
Mbp	-0.250477	0.167832	0.759211
Ndufs3	0.141925	0.167801	0.759211
Nprl3	-0.22147	0.167817	0.759211
Ubqln2	-0.195585	0.167664	0.759211
Klhdc10	0.139046	0.168036	0.759246
Ltbr	0.195449	0.167993	0.759246
Pex1	-0.197902	0.168113	0.759246
Ddt	0.242693	0.16857	0.75951
Dnajc5	0.141698	0.168499	0.75951
Dync1h1	0.0724678	0.168628	0.75951
Hnrnpc	0.122602	0.168565	0.75951
Prr33	0.118916	0.16833	0.75951
Fzd7	-0.191716	0.16924	0.760621
Inpp5b	0.192192	0.169212	0.760621
Lynx1	0.157646	0.16908	0.760621
Nmt2	-0.192025	0.169063	0.760621
Prdx6	-0.13167	0.169425	0.76063
Psd3	-0.126871	0.169347	0.76063
Slc43a3	0.221751	0.169546	0.760762
Dnaja2	0.0970525	0.169669	0.760906
Specc1l	-0.0848652	0.170072	0.762303
Camk1	0.148533	0.171098	0.762776
Mapre1	0.136909	0.170845	0.762776
Mrpl45	-0.137653	0.171104	0.762776
Nqo2	-0.181085	0.170961	0.762776
Pdzd2	0.178381	0.170313	0.762776
Rcbtb1	-0.172621	0.170871	0.762776
Rhox8	0.240238	0.170933	0.762776
Slc9a8	-0.138323	0.171141	0.762776
Sntb2	0.162049	0.171269	0.762776
Ssr4	0.162331	0.170627	0.762776
Vmp1	0.16213	0.171276	0.762776
Yipf6	-0.191665	0.171277	0.762776
Adhfe1	0.207595	0.172337	0.763731
Arpp19	-0.106024	0.172188	0.763731
Eef1g	0.0943708	0.172174	0.763731
Eef2k	0.109485	0.172678	0.763731
Ehbp1l1	0.12004	0.171701	0.763731
Gsk3b	0.0991776	0.172433	0.763731
Jak1	0.106024	0.171618	0.763731
Ndufb5	0.174943	0.171773	0.763731
Phlpp1	0.164552	0.172581	0.763731
Ptprb	0.13673	0.172683	0.763731
Rps3a1	0.115319	0.172101	0.763731
Tubb4b	0.105056	0.171911	0.763731
Txndc16	-0.132742	0.172444	0.763731
Carm1	0.1028	0.17299	0.763776
Gpbp1l1	-0.109576	0.173335	0.763776
Iars	0.0900909	0.173301	0.763776
Ivns1abp	0.146117	0.17302	0.763776
Lrig1	0.115865	0.173251	0.763776
Peli1	-0.160745	0.173088	0.763776
Ptprg	0.133796	0.173247	0.763776
Olfr539	0.232566	0.173767	0.764578
Ptpn21	-0.0832105	0.173659	0.764578
Zkscan1	-0.13565	0.173793	0.764578
Arl3	-0.168942	0.173894	0.764619
Vps36	0.112929	0.173992	0.764647
Plekhg5	0.222589	0.174382	0.765954
Sox9	-0.325787	0.174543	0.766258
Klhl38	0.294251	0.174717	0.766617
Lrp3	0.235489	0.174812	0.766631
Gm10053	0.176686	0.17492	0.7667
Aebp2	0.12365	0.175024	0.766756
Dcaf6	-0.088212	0.175339	0.76773
C1s1	-0.159377	0.17551	0.768076
Traf7	0.179922	0.175816	0.769009
Cdc73	-0.105833	0.175971	0.769285
Fam222b	0.243575	0.176429	0.77082
Stom	-0.14637	0.176566	0.77082
Zfhx3	-0.120899	0.1766	0.77082
Aven	0.245223	0.176748	0.770889
Nop56	-0.160394	0.176801	0.770889
Aptx	-0.154595	0.177783	0.771352
Atf1	-0.114756	0.179266	0.771352
Atp5f1	-0.0756532	0.179732	0.771352
Cep135	-0.246082	0.178538	0.771352
Derl1	-0.133494	0.177813	0.771352
Eif2b2	0.164395	0.179641	0.771352
Ensa	0.0866014	0.177629	0.771352
Fer	-0.154043	0.178351	0.771352
Fgd5	0.161986	0.178985	0.771352
Foxred1	0.22508	0.179394	0.771352
Gm26917	0.331284	0.179623	0.771352
Gm44386	0.252679	0.179372	0.771352
Hrc	-0.163784	0.179625	0.771352
Ino80	-0.12162	0.177387	0.771352
Mdga2	0.243197	0.17856	0.771352
Nat10	-0.147797	0.17894	0.771352
Pcbp4	0.143159	0.178038	0.771352
Pde4a	0.142168	0.177653	0.771352
Pef1	0.212176	0.179646	0.771352
Pknox2	-0.128614	0.178046	0.771352
Rab11b	-0.123283	0.1796	0.771352
Rfx1	0.263628	0.178096	0.771352
Sclt1	0.224021	0.177832	0.771352
Slc20a1	0.239455	0.179792	0.771352
Snx18	0.197694	0.177176	0.771352
Stk24	0.139136	0.178834	0.771352
Tchp	-0.254797	0.178783	0.771352
Tmsb4x	0.245868	0.179871	0.771352
Trf	0.296811	0.178609	0.771352
Tuba8	0.0775604	0.177339	0.771352
Xrn2	-0.158401	0.17809	0.771352
Zbtb1	-0.179075	0.179141	0.771352
Abce1	-0.0944498	0.180706	0.772109
Appbp2	-0.17338	0.180789	0.772109
Def8	0.144785	0.180473	0.772109
Gstm4	0.242727	0.180727	0.772109
Mapk1ip1	0.134691	0.180481	0.772109
Mturn	0.245766	0.18075	0.772109
Pogz	-0.141216	0.180413	0.772109
Tubgcp3	-0.184993	0.180284	0.772109
Cyp2u1	-0.183078	0.181128	0.77271
Fgd6	-0.225164	0.181208	0.77271
Kalrn	0.161633	0.181202	0.77271
Hmgcs1	-0.155266	0.181494	0.773532
Col22a1	0.213509	0.181813	0.7741
Hmgn1	-0.172006	0.181806	0.7741
Gnai3	0.217174	0.18194	0.774242
Cabin1	0.162541	0.182076	0.774428
Cnot4	-0.159348	0.182364	0.775044
Map3k2	0.167401	0.182407	0.775044
Pknox1	-0.178963	0.182574	0.775356
Zbtb2	-0.256404	0.182751	0.775455
mt-Nd2	-0.199415	0.182783	0.775455
Aldh5a1	0.216688	0.18296	0.775625
Tubb6	0.266034	0.18301	0.775625
Jam2	0.175489	0.183252	0.776168
Mif	0.174589	0.183417	0.776168
Slc16a3	0.162881	0.183397	0.776168
Lima1	0.18476	0.183657	0.776787
Kin	0.223641	0.183869	0.77729
Bckdk	0.0945057	0.183975	0.777303
Dvl1	0.082627	0.184059	0.777303
Pde4d	0.121753	0.184183	0.777434
Fbxw8	0.151022	0.184503	0.77767
Pde3a	0.341393	0.184519	0.77767
S1pr1	0.283311	0.18451	0.77767
Nexn	-0.198239	0.184678	0.777944
Esrrb	-0.264646	0.185138	0.777995
Gramd3	0.198547	0.185437	0.777995
H2afy	0.115764	0.185239	0.777995
Lgi1	-0.313038	0.185295	0.777995
Mast4	-0.0830899	0.184927	0.777995
Polr3b	-0.156676	0.185113	0.777995
Rnf185	0.18389	0.185349	0.777995
Zfp142	0.166747	0.185072	0.777995
Tm7sf2	-0.356759	0.185576	0.778187
H2-T23	0.337768	0.185755	0.778546
Fat1	0.209148	0.186056	0.778632
Golgb1	-0.109402	0.185998	0.778632
Pmp22	-0.213416	0.185877	0.778632
Ccdc181	-0.163471	0.186883	0.778959
Ccdc9b	-0.188052	0.186714	0.778959
Galnt2	0.123278	0.186638	0.778959
Ldlrad3	-0.327771	0.186823	0.778959
Mtor	0.0940156	0.186532	0.778959
Setd2	-0.0824084	0.186602	0.778959
Zfp407	-0.14258	0.186674	0.778959
Zfp438	-0.176533	0.186646	0.778959
Zfhx2	-0.1406	0.186981	0.778977
[truncated: 6,329 more rows]

## Sheet: C
Gene Name	log2FoldChange	p-value	FDR
Hist1h2ag	3.49266	6.80989e-09	9.51069e-05
Ankrd1	0.983574	2.68709e-08	0.000125093
Gm42715	-1.65259	2.6393e-08	0.000125093
Cyp27a1	-0.490063	9.87545e-07	0.00344801
Gm20605	-1.30481	2.46052e-06	0.00687274
Hsp90aa1	0.505849	8.28396e-06	0.0192823
Gm48707	-0.458502	4.55103e-05	0.0706219
Lama5	-0.420078	4.08347e-05	0.0706219
Pfkfb3	-1.08872	3.68154e-05	0.0706219
Rps14	-0.339604	6.89544e-05	0.0963018
Cxcl13	4.49073	8.48582e-05	0.0987608
Mybph	1.83881	7.84596e-05	0.0987608
Gpam	-0.38359	9.75543e-05	0.104803
4933433N18Rik	-1.0305	0.000150452	0.12692
Hist1h4m	-4.07017	0.000151917	0.12692
Mss51	-0.589758	0.00013553	0.12692
P4ha1	0.456493	0.000162745	0.12692
Shc2	-0.737598	0.00016358	0.12692
5830416I19Rik	2.68724	0.000187213	0.137611
Plin3	0.514644	0.000205354	0.143399
Fbxo32	-0.500649	0.00022702	0.150979
Fam83d	-1.93358	0.0002454	0.155785
H19	0.551061	0.000280557	0.163261
Pam16	1.48632	0.000278062	0.163261
Gda	0.705269	0.000315422	0.176208
Vldlr	-0.414786	0.000363602	0.19531
Ccl9	1.39565	0.000429695	0.222264
Actc1	1.22703	0.000483898	0.225271
Dpp4	1.22176	0.000452405	0.225271
Fam174b	1.35058	0.000479543	0.225271
Mcm5	2.83324	0.000510309	0.229902
Gm14308	1.95174	0.000551909	0.23478
Hdac4	-0.377026	0.000554757	0.23478
Hmgn5	0.487326	0.00058504	0.238549
Ky	-0.239593	0.000614905	0.238549
Tigar	-0.281349	0.000602416	0.238549
Trim63	-0.477065	0.000649584	0.245192
4933415F23Rik	-0.65092	0.000956702	0.252693
Cd300ld	1.18382	0.000925095	0.252693
Col4a3	-1.19886	0.000836971	0.252693
Cyp2e1	1.28439	0.000970287	0.252693
Deptor	0.332315	0.000822528	0.252693
Fbln1	0.843993	0.000946463	0.252693
Gm14440	4.28939	0.000876127	0.252693
Hal	-0.425352	0.000922886	0.252693
Mettl21c	-0.601837	0.000913747	0.252693
Mgme1	0.490137	0.000759621	0.252693
Olfr204	-0.995783	0.000885187	0.252693
Sbk2	-0.599205	0.000977046	0.252693
Sim2	-0.400626	0.000944129	0.252693
Slco2a1	0.654347	0.000746077	0.252693
Snrnp27	0.388514	0.000817465	0.252693
Tbc1d17	-0.344739	0.000851005	0.252693
Thbs4	0.499348	0.00082851	0.252693
A930033H14Rik	-0.901	0.0010316	0.25308
Galnt17	-0.442433	0.00101861	0.25308
Polk	0.410945	0.00103752	0.25308
Vmn1r227	-1.25072	0.00105103	0.25308
Rnaset2b	-0.404986	0.0011068	0.261507
Xirp2	0.216405	0.00112347	0.261507
Mapk12	-0.277402	0.001146	0.262377
Slc17a8	-0.721306	0.00119035	0.268136
Ksr1	-0.202694	0.00124042	0.274979
Cyp11a1	-2.128	0.00129952	0.274986
Fasn	0.781948	0.00129362	0.274986
Gm14288	-4.26482	0.00128038	0.274986
Cacnb1	0.241002	0.00140797	0.28343
Gstm2	0.498144	0.00136039	0.28343
Tmem100	-0.625291	0.0014206	0.28343
Vmn1r167	-0.723163	0.00140442	0.28343
Nxt2	1.52862	0.00146728	0.288621
Ell	-0.416638	0.00149096	0.289204
4930435F18Rik	-1.15712	0.00151795	0.290407
4632428C04Rik	-1.02846	0.00165953	0.297196
Hspe1	0.372574	0.00162584	0.297196
Olfr633	-0.743965	0.00165984	0.297196
Pdf	0.513274	0.00163158	0.297196
Zranb1	-0.265298	0.00158078	0.297196
Sppl2b	0.623112	0.00169368	0.299417
Ror1	0.976937	0.00178888	0.312294
Palld	0.264437	0.00182109	0.313992
Cidec	1.08269	0.00193311	0.314483
Dgkz	-0.285775	0.00191945	0.314483
Dhx16	0.316546	0.00189179	0.314483
Odf3l2	-0.591577	0.00195905	0.314483
Olfr1260	2.38397	0.00188365	0.314483
Rbm3	-0.481186	0.00194753	0.314483
Kcnc4	0.402113	0.00202297	0.317447
Zfp382	-1.53629	0.00201693	0.317447
Vmn1r81	-0.363244	0.00206136	0.319878
Glrb	-1.1416	0.00215678	0.331007
Olfr1197	-2.76375	0.0022036	0.334516
Cmbl	-0.334622	0.00224198	0.336683
Stbd1	0.440555	0.00227119	0.337441
Cpt1a	-0.661337	0.00231645	0.340542
Aebp1	0.309048	0.00240268	0.343526
Dyx1c1	-2.65524	0.00241053	0.343526
Sned1	0.414403	0.00236936	0.343526
Ciart	-0.63666	0.00260776	0.365196
Mstn	-0.293835	0.0026149	0.365196
AL731706.2	-2.10596	0.00273465	0.37814
Gm10339	-3.54282	0.00286922	0.386453
Kazald1	1.11012	0.00288429	0.386453
Prcp	0.953553	0.00290545	0.386453
Vmn1r1	2.4013	0.00289837	0.386453
Atg13	-0.376566	0.00298422	0.39016
P2ry1	0.657929	0.00298919	0.39016
G0s2	1.22458	0.0030526	0.392167
Gm29562	-0.497436	0.00306074	0.392167
Gm4544	0.703852	0.00310027	0.393622
Nmrk2	0.460272	0.00328683	0.407307
Sipa1l1	0.373777	0.00328531	0.407307
Zfp687	-0.407311	0.00329556	0.407307
Optn	-0.191769	0.00344825	0.417328
Rcor3	-0.302139	0.00342727	0.417328
Slc2a3	-0.511966	0.00352045	0.417328
Slc37a4	-0.320021	0.00352604	0.417328
Tef	-0.188273	0.00350105	0.417328
Heatr5b	-0.404413	0.00357876	0.420008
Flcn	-0.326091	0.0037763	0.436926
Gm4737	-4.36595	0.00381677	0.436926
Il18bp	-1.05407	0.00380888	0.436926
Ecm1	0.498755	0.00385632	0.437864
Ccl21a	1.03127	0.00398295	0.438433
Etl4	-0.17766	0.00401829	0.438433
Gbp10	-1.00152	0.00392044	0.438433
Hist1h2ai	-3.02322	0.00399017	0.438433
Stip1	0.254453	0.00392613	0.438433
Brd7	0.20456	0.00424751	0.438643
Dapp1	0.68272	0.0043343	0.438643
Gm49358	-3.13581	0.00420103	0.438643
Ly6e	0.466755	0.00431567	0.438643
Olfr177	2.27824	0.00409486	0.438643
Shc4	-0.379886	0.00427894	0.438643
Slmapos2	-1.51057	0.00417009	0.438643
Smtnl2	-0.210315	0.00431402	0.438643
Tmem87b	-0.467452	0.00431415	0.438643
Txnip	-0.336355	0.00417934	0.438643
Gbp6	-0.515051	0.00438351	0.440432
Cilp	0.362554	0.00442692	0.441617
Bmt2	0.381243	0.00446202	0.441962
Xlr3b	1.71926	0.00452066	0.444617
Sorcs1	-0.665937	0.00459948	0.449206
Ankrd9	0.25598	0.00480974	0.466478
Pdia4	0.401295	0.00484904	0.467047
Gm7292	-2.35983	0.00509022	0.483606
Pik3ip1	-0.522589	0.00507967	0.483606
Pdpn	0.775348	0.00519844	0.486375
Srek1ip1	0.415562	0.00523924	0.486375
Trf	0.492288	0.00520595	0.486375
Wdr78	-1.69995	0.00525867	0.486375
Lpp	0.298049	0.00531143	0.488022
Syt15	1.21195	0.00536199	0.489448
Hs3st5	-0.512673	0.00539903	0.489629
Pak2	0.295483	0.00544411	0.490532
Tnfsfm13	-0.967366	0.00549124	0.491607
Ctnnd2	-1.85611	0.00553774	0.492612
Tekt1	-0.701518	0.00561862	0.496644
Apc2	1.87462	0.00589524	0.514911
Bgn	0.430107	0.00589902	0.514911
Foxk1	-0.245552	0.00615903	0.534267
Tpgs2	0.566348	0.00620877	0.535257
Gbp4	-0.826511	0.00625789	0.536182
Apod	0.393411	0.00639365	0.538049
Mbnl2	0.209214	0.00639748	0.538049
Nfrkb	-0.344826	0.00639418	0.538049
Plpp1	-0.313792	0.00643378	0.538049
Adamts20	0.59748	0.00658362	0.544011
Egln3	0.387835	0.00658214	0.544011
Tmem119	2.23967	0.00666088	0.544011
Vmn1r173	2.14592	0.00664291	0.544011
Gna14	-2.34281	0.00677211	0.549879
Eda2r	-0.445399	0.00683672	0.551917
Cysltr1	0.793514	0.00700985	0.562642
Fstl3	2.02238	0.00707409	0.564553
Hook1	-0.264225	0.0071586	0.568051
Pcdh7	0.529162	0.00722791	0.569571
Wdr81	-0.383278	0.00725932	0.569571
Ly6g6c	0.855917	0.00731003	0.570345
9330104G04Rik	1.30867	0.00740212	0.571149
Srebf1	0.377214	0.00738676	0.571149
Thrsp	0.50962	0.00747924	0.573929
Csf2rb	1.00334	0.00771104	0.588483
Pola2	-0.522408	0.00777732	0.590316
Ddb1	-0.172283	0.00785025	0.590625
Tfcp2l1	-0.385471	0.00786598	0.590625
C130071C03Rik	-1.52543	0.00793666	0.592745
AC110514.1	1.60081	0.00813835	0.601377
Rif1	-0.246801	0.00812798	0.601377
Ccdc124	0.264123	0.00845651	0.606575
Gm28502	2.28961	0.00843058	0.606575
Klhl38	-0.506539	0.00829732	0.606575
Ppp1r14a	-1.05645	0.00828443	0.606575
Tnfrsf19	-0.586639	0.00846929	0.606575
Tufm	0.205673	0.00845371	0.606575
Lrp2bp	0.599412	0.00877579	0.622145
Plekhd1	-1.07166	0.00876553	0.622145
Rhobtb1	-0.371542	0.00883029	0.622847
Dhx58	1.43955	0.00898665	0.630691
Stat3	0.270234	0.00904914	0.631902
Aqp4	0.553675	0.00960659	0.642987
Arnt	-0.210046	0.00945952	0.642987
Cald1	0.239039	0.00971433	0.642987
Gm20458	-2.64443	0.00932106	0.642987
Gm4707	1.60871	0.0097131	0.642987
Gsap	0.679385	0.00967499	0.642987
Lnx2	0.51306	0.00929098	0.642987
Prkcd	-0.433103	0.00939659	0.642987
Slc16a10	-0.239694	0.00962875	0.642987
Tppp	-0.385754	0.00956252	0.642987
Ubxn2b	0.82457	0.00937486	0.642987
Gm14410	-0.707532	0.00982657	0.647348
Icam1	0.558901	0.00990956	0.649308
Shisal1	1.00217	0.0099493	0.649308
Ncoa4	0.304782	0.0100925	0.652554
Spop	0.159141	0.0100899	0.652554
Epb41l2	0.229307	0.0102722	0.656661
Larp7	0.379771	0.0102098	0.656661
Man1c1	0.676527	0.0102971	0.656661
Armcx4	0.456425	0.0106676	0.659512
Fn1	0.411834	0.0104549	0.659512
Gm16211	0.499305	0.0107196	0.659512
Gm42595	-1.44046	0.0106654	0.659512
Gm9864	-0.351969	0.0105497	0.659512
Olfr639	-0.528187	0.010422	0.659512
Rgs6	-0.735058	0.0104853	0.659512
Uprt	0.39805	0.0106772	0.659512
Ccdc174	-0.364477	0.0110407	0.668242
Fzd7	-0.277588	0.0109956	0.668242
Ryr3	-0.565975	0.0109477	0.668242
Tmem232	-1.85824	0.0110528	0.668242
C3	0.414371	0.011227	0.669224
Cacng1	-0.244153	0.0111741	0.669224
Ern1	-0.397616	0.0111384	0.669224
Sri	0.479596	0.0112608	0.669224
Olfr137	0.588629	0.0113197	0.66988
Nfil3	0.426438	0.0115398	0.677165
Top2a	-1.49818	0.0115177	0.677165
Gm38393	-0.963436	0.0118945	0.678036
Mapk10	1.74118	0.0118529	0.678036
Olfr678	-0.342179	0.0118234	0.678036
Pak1	0.44876	0.011726	0.678036
Spr	0.318917	0.0116993	0.678036
Tmprss11b	-1.99148	0.0117884	0.678036
Zc3h6	-0.481632	0.0117278	0.678036
Nr4a1	-0.257743	0.0121767	0.680348
Padi2	0.277911	0.0121724	0.680348
Pik3r1	0.384967	0.0120408	0.680348
Pla2g5	2.15789	0.0121007	0.680348
Prss23	0.31851	0.0121786	0.680348
Mgst3	-0.273398	0.0122569	0.681994
A930003A15Rik	1.27469	0.0123348	0.682031
Mgp	0.617249	0.01243	0.682031
Rpsa	0.180861	0.0124529	0.682031
Uhrf1bp1	-0.238022	0.0124255	0.682031
Abcg1	1.1173	0.013145	0.686192
App	0.171981	0.0127663	0.686192
Arpc1b	0.523303	0.0133161	0.686192
Ccl6	1.13383	0.0135398	0.686192
Cd59a	0.481623	0.0126997	0.686192
Dtnb	-0.3893	0.0127271	0.686192
Gm47777	0.65681	0.0128271	0.686192
Ikzf4	1.43176	0.0131575	0.686192
Ip6k3	0.31465	0.0135437	0.686192
Kcnb1	0.244471	0.012793	0.686192
Man1b1	-0.345572	0.012725	0.686192
Olfr959	-0.956167	0.0133734	0.686192
Pdzd4	-1.12939	0.0135419	0.686192
Rpl27	-2.3779	0.0135607	0.686192
Snx11	-0.580736	0.0131933	0.686192
Sqstm1	-0.166066	0.0130091	0.686192
Suds3	0.177652	0.013057	0.686192
Tchh	1.48882	0.0130582	0.686192
Tmed10	-0.20193	0.0133921	0.686192
Tmod4	-0.172441	0.0135081	0.686192
Wdr62	-0.778399	0.0132703	0.686192
Crybg3	0.282547	0.0137295	0.687261
Gm3839	-0.844035	0.0137223	0.687261
Gtf3c4	0.317305	0.0136915	0.687261
Fndc5	0.389929	0.0140372	0.688145
Kcng4	0.513852	0.0139798	0.688145
Myh1	0.320871	0.0140281	0.688145
Pih1d1	0.314224	0.0140428	0.688145
Rhou	0.346501	0.014033	0.688145
Sult5a1	-1.01162	0.0138782	0.688145
F9	-1.33374	0.014432	0.693053
Gm53	1.95663	0.0142977	0.693053
Kdelc1	0.655287	0.0145606	0.693053
Olfr31	-0.771805	0.0142392	0.693053
Olfr671	-1.69183	0.0145896	0.693053
Rnf219	0.531101	0.0144641	0.693053
Sesn3	0.278997	0.0143984	0.693053
Zfp473	1.19612	0.0145197	0.693053
Zfp956	-0.50985	0.0142857	0.693053
Gm42417	0.379716	0.0146613	0.694102
AC119928.2	-0.338057	0.0148496	0.698886
Med13l	-0.188879	0.0148625	0.698886
Sarnp	0.247826	0.0149361	0.699994
Gm29455	-0.471584	0.0152448	0.707339
Myoz3	-0.215281	0.0151727	0.707339
Rnf111	0.304478	0.0152421	0.707339
Sorbs3	-0.28398	0.0152991	0.707509
Atcay	-0.846529	0.0154145	0.708153
Gm43699	0.935633	0.0153774	0.708153
Lyve1	0.735232	0.0156266	0.715542
Apoe	0.338897	0.0158562	0.716658
Kdsr	-0.481089	0.0158406	0.716658
Timmdc1	0.306675	0.0157647	0.716658
Znrd1as	0.465859	0.0158518	0.716658
H60b	-0.743688	0.0160631	0.723669
Abca1	0.298271	0.0163264	0.728006
Akap17b	0.529803	0.0168936	0.728006
Anxa7	-0.289649	0.0166307	0.728006
Arfgap3	-0.491375	0.0173469	0.728006
Bves	-0.225516	0.0162238	0.728006
Cd248	0.602315	0.0168917	0.728006
Chek2	-0.768877	0.0178246	0.728006
Ckap5	0.172092	0.0175171	0.728006
Commd10	0.658879	0.0167051	0.728006
Cped1	-0.22521	0.0178298	0.728006
Cpxm2	0.519409	0.0165054	0.728006
Emp3	0.866538	0.0169167	0.728006
Exph5	-0.523714	0.0178441	0.728006
Fam13c	-0.361988	0.0172238	0.728006
Fcer1g	1.20726	0.0174226	0.728006
Gkap1	0.251549	0.0168821	0.728006
Glul	0.349895	0.0170095	0.728006
Gm11734	1.62228	0.0171707	0.728006
Gm3854	-0.485544	0.0166423	0.728006
Gm49369	0.414986	0.0176636	0.728006
Hspb1	0.283704	0.0175753	0.728006
Laptm5	0.902848	0.0176633	0.728006
Myh9	0.212806	0.0177476	0.728006
Nmnat2	0.833109	0.0172277	0.728006
Pcnp	0.242067	0.0171161	0.728006
Plvap	0.440849	0.0170926	0.728006
Psma5	-0.295313	0.0172124	0.728006
Retn	1.11763	0.0179317	0.728006
Rnaset2a	0.426894	0.0165094	0.728006
Smad4	-0.215743	0.0178101	0.728006
Smpd4	-0.406062	0.0179056	0.728006
Tek	-0.326861	0.0166353	0.728006
Tpm4	0.342949	0.0173294	0.728006
Ttll1	0.675788	0.0173761	0.728006
AC135964.1	1.40434	0.017998	0.72858
Efs	1.32637	0.0181304	0.730751
Slc48a1	-0.269351	0.0181563	0.730751
Cecr2	-0.332931	0.018436	0.731469
Cope	-0.212927	0.0182831	0.731469
Mtmr3	-0.172675	0.0184285	0.731469
Tmem151b	0.921534	0.0183519	0.731469
Vmn2r60	-0.364166	0.0184207	0.731469
Siae	0.496182	0.01856	0.734303
Tmem233	-0.182448	0.0186294	0.734966
Gm32338	-1.14357	0.0188692	0.739051
Jchain	1.39016	0.0188036	0.739051
Pdlim7	-0.182512	0.0189446	0.739051
Rundc1	0.457919	0.0189038	0.739051
Rras	-0.425702	0.0190292	0.740283
Dusp10	-0.37376	0.01932	0.748036
Wipi1	-0.195286	0.0193356	0.748036
Col14a1	0.604581	0.0194368	0.748173
Dscc1	-1.18719	0.0195419	0.748173
Gm12319	-0.520224	0.0195534	0.748173
Rrm2b	0.251817	0.0195018	0.748173
Col4a4	-0.674353	0.0200618	0.748414
Cxcl12	-0.236216	0.0202028	0.748414
Dnase1l1	-0.267555	0.0199977	0.748414
Fdx1l	0.318889	0.0201637	0.748414
Map1a	0.291206	0.0197081	0.748414
Mrpl34	0.409806	0.0198756	0.748414
Ncor2	0.17542	0.0197542	0.748414
Nexn	0.194899	0.0202025	0.748414
Nfat5	-0.197286	0.0196672	0.748414
Nlgn3	0.989642	0.02001	0.748414
Tnpo1	-0.223373	0.0199383	0.748414
Vim	0.275026	0.0201994	0.748414
Ppox	-0.57491	0.0203293	0.751108
Bcl3	1.25485	0.0209219	0.760879
Clcn1	-0.156329	0.0210177	0.760879
Gm21969	-1.9863	0.0210841	0.760879
Mindy1	-0.33038	0.020805	0.760879
Prickle1	0.532217	0.021004	0.760879
Slk	0.202017	0.0209224	0.760879
Taf1a	0.526894	0.020718	0.760879
Ttf2	0.524698	0.0210596	0.760879
Ush1c	-0.608323	0.0208555	0.760879
Ogt	-0.200503	0.0212683	0.763582
Pbld1	-0.745939	0.0212144	0.763582
Armh4	-0.515531	0.0218621	0.775004
B3gnt2	-0.621006	0.0219749	0.775004
D430041D05Rik	-0.268368	0.0219491	0.775004
Fhl3	-0.297417	0.0219716	0.775004
Herc3	-0.231496	0.0218941	0.775004
Olfr107	-1.60967	0.0219656	0.775004
Pid1	0.480962	0.0218029	0.775004
Adipoq	0.826179	0.0221921	0.780691
Ccni	-0.272561	0.0225041	0.782007
Gm7694	-0.943201	0.0223817	0.782007
Igfbp7	0.308041	0.0224876	0.782007
Phlda3	-0.28808	0.0225364	0.782007
Ptpru	-0.976594	0.0225654	0.782007
Rwdd1	0.222893	0.0224964	0.782007
Atp1b2	0.221635	0.0232953	0.789667
Clasp2	-0.226821	0.0228616	0.789667
Cspg4	-0.39258	0.0231932	0.789667
Ephb4	-0.363857	0.022991	0.789667
Golm1	-0.379656	0.0232814	0.789667
Itm2c	-0.397945	0.0231717	0.789667
Kmt2e	-0.196192	0.0230865	0.789667
Ppp1r14c	-0.190412	0.0229771	0.789667
Tubgcp4	0.337242	0.0230451	0.789667
Abca5	-0.303751	0.023929	0.792332
Cdh13	-0.171315	0.0240212	0.792332
Ctdsp2	-0.204339	0.0239428	0.792332
Gtf3c2	0.233121	0.0236506	0.792332
Kcnh2	1.32208	0.0239049	0.792332
Lncpint	-0.29418	0.0234545	0.792332
Plagl1	0.904449	0.0240138	0.792332
Rtf1	0.202925	0.0240751	0.792332
Sel1l3	0.296814	0.0241115	0.792332
Slc6a6	-0.170776	0.0235846	0.792332
Strip2	0.573933	0.02369	0.792332
Tbx20	1.70751	0.0240452	0.792332
Tex30	-1.22465	0.024096	0.792332
Cenpc1	-0.384862	0.0241716	0.792443
Hist4h4	-0.774719	0.0242895	0.794442
Gm32219	0.300061	0.0245524	0.801167
Ccdc22	-0.335598	0.0247592	0.806031
Abhd18	0.369033	0.0249656	0.808978
R3hdm1	-0.166351	0.0249474	0.808978
Pcdhga2	-0.680744	0.0251015	0.809626
Pcdhgb4	-0.494953	0.0250777	0.809626
Aarsd1	0.298139	0.0253186	0.810356
Gpm6a	-1.47718	0.025229	0.810356
Hist1h4h	-0.379922	0.0254723	0.810356
Phc2	0.31837	0.0253612	0.810356
Stx8	0.33127	0.0254502	0.810356
Taok2	-0.195794	0.0254043	0.810356
Pigg	-0.509187	0.025686	0.815298
Gm45708	-2.13503	0.0259205	0.819018
Ralgps1	-0.53855	0.0258804	0.819018
Cadm3	0.438554	0.0261608	0.819198
Kcnq5	-0.333064	0.0260445	0.819198
Kif15	1.14506	0.0261147	0.819198
Map3k10	0.204648	0.026144	0.819198
Sorbs2	-0.21334	0.0262909	0.819596
Tmem117	-0.422519	0.0262487	0.819596
Iffo1	-0.354867	0.026462	0.823091
Ipo9	-0.239601	0.0265398	0.823678
Col6a3	0.401659	0.0267343	0.826043
Gpr155	-0.365485	0.0267017	0.826043
Add3	-0.224598	0.0268364	0.827187
Map4	-0.127447	0.0268898	0.827187
Ttc41	-0.618058	0.0271161	0.832314
Hhatl	-0.207143	0.0271984	0.83301
Nos1ap	-0.697844	0.027333	0.835134
Smim19	-0.328224	0.0273873	0.835134
Gtf2e2	-0.582189	0.0276219	0.840453
Ccrl2	-0.891425	0.0278765	0.840872
Gm26523	-1.55732	0.0277691	0.840872
Sars2	-0.366636	0.0277566	0.840872
Spns1	-0.407785	0.0278257	0.840872
Skiv2l2	0.203461	0.0282386	0.849958
Cggbp1	0.322925	0.0284125	0.85152
Stat5b	-0.202389	0.0283993	0.85152
Abl1	-0.223234	0.028824	0.853208
Il1r1	-0.402885	0.0288353	0.853208
Kcnab1	-0.613929	0.0287515	0.853208
Kctd13	-0.846496	0.0286965	0.853208
Perp	-1.371	0.0287623	0.853208
Tmsb10	0.42172	0.028808	0.853208
Epc2	-0.233881	0.0290822	0.855967
Kdm3a	-0.31821	0.0290969	0.855967
Nutf2	0.999026	0.0291124	0.855967
Aff4	0.145791	0.0294358	0.858308
Ap5z1	-0.515735	0.0293537	0.858308
Dnajc24	0.861168	0.0294379	0.858308
Gpi1	-0.179481	0.0294135	0.858308
5430431A17Rik	-0.365122	0.0299332	0.860128
AI838599	-0.580351	0.0301412	0.860128
Actn1	0.349418	0.0298775	0.860128
Arhgap22	0.760905	0.0301079	0.860128
Cntd1	-0.924834	0.0299338	0.860128
Dnajc21	0.14807	0.0301778	0.860128
Dnmt3b	1.06126	0.0301077	0.860128
Gpsm3	1.32292	0.0298796	0.860128
Ing3	-0.467336	0.0298509	0.860128
St3gal3	0.245653	0.0300773	0.860128
Txnl1	-0.204594	0.0298105	0.860128
Gm43848	-1.86905	0.0303093	0.860364
Lyar	0.264741	0.0302959	0.860364
Chat	1.3654	0.0306642	0.86422
Duox1	-1.35855	0.0306926	0.86422
Gm45163	-1.39974	0.0306064	0.86422
Mt1	0.679973	0.0306606	0.86422
Pck2	-0.546399	0.0307771	0.864856
2210039B01Rik	-1.00862	0.030929	0.867378
Zdbf2	0.847879	0.0311437	0.871649
Fkbp4	0.149882	0.0313326	0.875181
Fbxw8	-0.270415	0.0314108	0.875616
Disp1	0.556818	0.0315996	0.876622
Hsph1	0.265592	0.0316352	0.876622
Iigp1	-1.17778	0.03154	0.876622
Atg16l1	-0.244996	0.0317672	0.878002
Ctla2b	-2.03561	0.0318107	0.878002
CT009635.3	-0.635744	0.0320047	0.878149
Olfr366	-0.309159	0.0319596	0.878149
Srpx	0.807108	0.0319295	0.878149
Mrgbp	-0.587124	0.0321825	0.881296
Col26a1	-0.913589	0.0323078	0.882614
Ttc30a1	1.14497	0.032357	0.882614
Ugdh	0.64633	0.0324441	0.883264
Cmah	0.479084	0.0325081	0.883284
Dhrs3	-0.288049	0.0327755	0.887097
Pdcd2l	0.43691	0.0327632	0.887097
1110004F10Rik	0.230148	0.0337806	0.88751
AC060761.1	-0.874369	0.0333497	0.88751
Amph	-1.07	0.0335804	0.88751
Ankef1	-1.76829	0.0336001	0.88751
Atf7	-0.177524	0.0337904	0.88751
Krtcap3	-1.99823	0.0338021	0.88751
Mcm7	0.4244	0.0330086	0.88751
Mcoln1	-0.286718	0.0336933	0.88751
Mmaa	0.307055	0.0335152	0.88751
Mtr	-0.248607	0.0338618	0.88751
Myf6	-0.216235	0.0330642	0.88751
Ndufaf5	0.289784	0.0339346	0.88751
Olfr705	-1.76977	0.0330408	0.88751
Orc2	0.30206	0.0335875	0.88751
Tbx3	-0.358586	0.0330085	0.88751
Tkt	0.406577	0.0338857	0.88751
Trim39	0.310306	0.0338066	0.88751
Ubxn11	-1.42812	0.0338892	0.88751
2010111I01Rik	-0.304013	0.0341471	0.88788
Atf7ip	-0.179153	0.0340611	0.88788
Bcas1	1.57838	0.0342736	0.88788
Mgst1	-0.45755	0.0343302	0.88788
Rpl27-ps3	0.224399	0.034289	0.88788
Sgca	-0.161332	0.0341659	0.88788
Asb12	-0.322953	0.0346755	0.888921
Fam118b	0.27277	0.0346891	0.888921
Micu1	-0.207546	0.0344584	0.888921
Mpdz	0.16283	0.034816	0.888921
Per3	-0.225038	0.0346717	0.888921
Vps72	-0.21674	0.0347827	0.888921
Zfp46	-0.274203	0.034731	0.888921
Enho	-0.607664	0.034899	0.88929
Glipr2	0.881596	0.0349578	0.88929
3222401L13Rik	-0.64216	0.0354032	0.889497
Abi3bp	0.290599	0.0364866	0.889497
Aldh1a2	0.531073	0.03523	0.889497
Ankrd23	0.178036	0.0365573	0.889497
Ccnb1ip1	-0.248941	0.0365298	0.889497
Col4a2	0.329701	0.0362925	0.889497
Decr1	-0.207513	0.0353031	0.889497
Elf3	-1.21212	0.0367597	0.889497
Fam198a	-1.54967	0.0367764	0.889497
Fkbp7	0.731395	0.0363861	0.889497
Gbp5	-0.505965	0.0353563	0.889497
Gm12496	-1.65759	0.0354953	0.889497
Gm28551	-1.70754	0.0351178	0.889497
Gm29683	-1.27083	0.0362196	0.889497
Gm49272	-0.258328	0.0368288	0.889497
Iffo2	0.581347	0.0368736	0.889497
Kcnj16	0.67838	0.0360252	0.889497
Msantd4	0.226157	0.0358467	0.889497
Npl	0.968698	0.0367489	0.889497
Nrp1	0.263252	0.0357285	0.889497
Olfr1284	-1.02546	0.0368457	0.889497
Olfr558	0.893947	0.0360123	0.889497
P4ha3	0.679677	0.03677	0.889497
Pdgfrb	0.272101	0.0356074	0.889497
Pip5k1a	-0.260923	0.0355774	0.889497
Platr4	-1.89538	0.036054	0.889497
Pwwp2b	0.535446	0.0360602	0.889497
Tmem19	-0.369681	0.0368766	0.889497
Vmn2r79	-0.229997	0.0360181	0.889497
Znrd1	0.542796	0.0358302	0.889497
Birc5	-1.85124	0.0370468	0.890527
Entpd2	-0.591817	0.0370125	0.890527
Lamtor5	-0.343965	0.0371202	0.890757
Aldh1a3	0.950681	0.0374232	0.893063
Ddi2	-0.199957	0.0373066	0.893063
Dnal4	-0.667128	0.037449	0.893063
Gm21962	-0.270904	0.0375035	0.893063
Lgals4	-0.537226	0.0376639	0.893063
MF597746.1	-1.51158	0.0375715	0.893063
Vcan	0.796712	0.0376106	0.893063
Col3a1	0.368258	0.0380544	0.900792
Asl	0.455084	0.0385747	0.907183
Cmpk2	1.03729	0.0386208	0.907183
Cuzd1	-1.80441	0.0392015	0.907183
Fgf6	-0.508921	0.0391418	0.907183
Gm14409	0.979887	0.0392807	0.907183
Gnao1	-0.332695	0.0386182	0.907183
Idi1	0.451691	0.0389725	0.907183
Mllt11	-0.214502	0.0392987	0.907183
Olfr57	0.644433	0.0388911	0.907183
Pde7a	-0.235891	0.0386763	0.907183
Serbp1	0.192403	0.0385323	0.907183
Slc12a9	-0.592568	0.0389938	0.907183
Syt9	-0.950991	0.039264	0.907183
Tbx1	0.49239	0.0389737	0.907183
Zfp367	0.265852	0.0389749	0.907183
Fmo2	0.38106	0.039561	0.909571
Mfsd8	0.366614	0.0395976	0.909571
Ndufaf1	0.305668	0.0395865	0.909571
Cry2	-0.193442	0.0400252	0.911546
Dennd2a	0.360035	0.0398087	0.911546
Ephb2	0.81977	0.0399357	0.911546
Fgfrl1	-0.261596	0.0401316	0.911546
Gm6793	-1.24455	0.0400438	0.911546
Meox1	0.696672	0.0398708	0.911546
Sumo2	0.208434	0.0401404	0.911546
Eef1d	0.158001	0.0403375	0.913111
Psmd8	-0.137601	0.0403401	0.913111
Gtf2b	0.384413	0.0406154	0.916816
Ppp1r3c	0.288793	0.040635	0.916816
Fgd6	-0.361567	0.0407686	0.916867
Lcp2	0.540384	0.040719	0.916867
Npnt	-0.295398	0.0409373	0.917706
Olfr846	-1.50121	0.0409301	0.917706
5430440P10Rik	1.7751	0.0412803	0.921143
Gm48422	-0.332021	0.0412554	0.921143
Ppp1r3b	0.921842	0.0413545	0.921143
Psmd10	-0.60315	0.0412899	0.921143
Rps19bp1	0.400998	0.0415257	0.923485
Gm26890	-0.764232	0.0415967	0.923593
BC028528	-0.729019	0.0418836	0.923893
Lsm6	0.287702	0.0418966	0.923893
Ptma	0.186657	0.0420072	0.923893
Sod3	0.43847	0.0419433	0.923893
Syne1	-0.193951	0.0419247	0.923893
Tmtc1	0.190843	0.0418035	0.923893
4930516K23Rik	-0.79531	0.0422582	0.927712
Oxr1	0.179945	0.0425126	0.927712
Pycrl	0.767722	0.0423299	0.927712
Tgfb3	0.261117	0.0425129	0.927712
Usp47	0.107658	0.0424863	0.927712
Rmi2	0.655933	0.0426286	0.928784
Mapt	-0.211318	0.0428673	0.929635
Sowahb	1.18226	0.0428488	0.929635
Usp46	0.426815	0.0427615	0.929635
Acat2	-0.93288	0.0432923	0.929855
Bckdha	-0.167748	0.0432195	0.929855
Coa3	0.343521	0.0433472	0.929855
Coro2b	-0.474882	0.0433088	0.929855
Itgb6	-0.229614	0.0431791	0.929855
Krr1	0.232075	0.0434685	0.929855
Pdlim1	0.29015	0.0434767	0.929855
Rarb	-0.26891	0.043054	0.929855
Sh3bgrl2	0.732233	0.0429695	0.929855
4930556J02Rik	0.643423	0.0471155	0.931492
4930572G02Rik	0.675365	0.0460678	0.931492
4933404O12Rik	0.871002	0.0476687	0.931492
A830052D11Rik	-0.660649	0.0444461	0.931492
Actb	0.201429	0.047164	0.931492
BC031181	-0.338355	0.045226	0.931492
Banp	0.498745	0.0470739	0.931492
Bmpr1b	-0.284407	0.0442579	0.931492
C030006K11Rik	0.347219	0.0480219	0.931492
Ccdc136	0.284433	0.0456108	0.931492
Clec2d	-0.197162	0.0460261	0.931492
Dele1	-0.157461	0.0442951	0.931492
Fam162a	0.227421	0.0449617	0.931492
Fem1c	0.283451	0.0442371	0.931492
Ggnbp2	0.161527	0.0476514	0.931492
Glcci1	-0.415097	0.0469353	0.931492
Gm19410	-0.819428	0.0473459	0.931492
Gm26629	-1.3882	0.0452381	0.931492
Gm26870	0.42059	0.0455724	0.931492
Heatr1	0.23205	0.0441516	0.931492
Hist2h3c1	1.19337	0.0456064	0.931492
Hlcs	-0.272343	0.0469744	0.931492
Ifit2	0.727219	0.0478981	0.931492
Il13ra1	0.857361	0.0456419	0.931492
Krt26	0.531037	0.0465702	0.931492
Lims1	-0.219388	0.0460269	0.931492
Lrch4	0.334478	0.0468575	0.931492
Lum	0.557492	0.0451442	0.931492
Mad2l1bp	0.490971	0.0444736	0.931492
Madd	-0.354959	0.0451962	0.931492
Maged2	-0.411526	0.0455839	0.931492
Mapk8ip3	0.199811	0.0474189	0.931492
Mecp2	-0.167825	0.0449238	0.931492
Mfsd1	0.368624	0.047853	0.931492
Mfsd11	-0.278508	0.0479599	0.931492
Mipep	0.185948	0.0448544	0.931492
Mt2	1.18839	0.0442421	0.931492
Ndufa4	-0.188867	0.0460468	0.931492
Nedd8	0.232034	0.0468104	0.931492
Npdc1	-0.414244	0.0471274	0.931492
Ntng2	0.382121	0.0450997	0.931492
Pard3b	-0.250845	0.0455869	0.931492
Parn	-0.347687	0.0471491	0.931492
Pi4kb	0.301334	0.0466558	0.931492
Prima1	1.144	0.0437335	0.931492
Prkx	0.350042	0.0444604	0.931492
Psrc1	1.3369	0.0448813	0.931492
Raver1	-0.327885	0.0475831	0.931492
Rgma	0.22821	0.0479952	0.931492
Scn1b	0.147078	0.046477	0.931492
Slc35c1	0.508337	0.0478573	0.931492
Slc35f6	-0.34833	0.0438218	0.931492
Syn2	1.22812	0.0469894	0.931492
Tm6sf1	0.603227	0.0443444	0.931492
Tmem181a	-0.314452	0.0449568	0.931492
Tmem185a	0.378345	0.0441289	0.931492
Trp63	-0.253319	0.0439656	0.931492
Tuba1b	0.301084	0.0450881	0.931492
Tut4	-0.202795	0.0478469	0.931492
Twf2	-0.173493	0.0461381	0.931492
Usp22	-0.244908	0.0476777	0.931492
Vipr2	-0.988883	0.0463092	0.931492
Vtn	-0.487361	0.046067	0.931492
Wrap53	-0.670758	0.046354	0.931492
Zbed6	-0.249777	0.0453787	0.931492
Zfhx2	0.259782	0.0457665	0.931492
Zfp1	-0.367453	0.0476161	0.931492
Htra4	-1.17814	0.0482785	0.933875
Tmem164	0.759579	0.0482519	0.933875
Dctn4	-0.191735	0.0484651	0.934807
Mrpl18	0.182037	0.0485191	0.934807
Mtmr7	-1.03862	0.0485275	0.934807
Smim8	-0.446011	0.0486289	0.935471
Sem1	0.195823	0.0487327	0.936177
Nfatc2	-0.330873	0.0489274	0.938626
Plcd1	0.438953	0.0491034	0.938735
Rgs9bp	0.570428	0.0490671	0.938735
Vwa1	-0.307096	0.0491347	0.938735
A630075F10Rik	-0.931166	0.0495104	0.944155
Nqo1	-0.333804	0.0495536	0.944155
Hnrnpab	0.142253	0.0497113	0.944583
Mindy2	0.243912	0.0497042	0.944583
Anxa2	0.341226	0.0499694	0.945105
Nmt1	-0.176909	0.049874	0.945105
Ubn2	-0.144456	0.0500772	0.945105
Zc3h13	0.154479	0.0500401	0.945105
Zfp951	-0.551694	0.049941	0.945105
Mblac2	-1.05765	0.0501907	0.94597
Gm35909	0.465944	0.0503355	0.946042
Htra1	0.327564	0.0505292	0.946042
Psmb8	-0.707607	0.0504563	0.946042
S100a10	0.504249	0.0505289	0.946042
Tmcc3	-0.209761	0.0505333	0.946042
Mdga2	-0.278186	0.0507182	0.948234
Ankrd39	0.404973	0.0508446	0.949326
A530064D06Rik	-0.995673	0.0514933	0.950461
Dazap2	-0.242369	0.0517186	0.950461
Dll1	-0.48863	0.051883	0.950461
Hsp90ab1	0.137607	0.051734	0.950461
Itgb5	-0.174534	0.0510869	0.950461
Myl6	0.188569	0.0519262	0.950461
Noct	-0.147445	0.051832	0.950461
Oxct1	0.192173	0.0517082	0.950461
Papola	0.17938	0.0514025	0.950461
Paxx	-0.513945	0.0518354	0.950461
Ppp2r5e	0.18014	0.0518595	0.950461
Prkag2	-0.351381	0.0512818	0.950461
Siah1a	-0.455468	0.0513188	0.950461
Slc35a4	-0.221467	0.0510408	0.950461
Wscd1	-0.700967	0.0516474	0.950461
Cdk5rap1	0.318182	0.0520078	0.950708
Praf2	1.00631	0.0521174	0.951466
Creld1	-0.256576	0.0524739	0.951692
Ctr9	0.22481	0.0525355	0.951692
Fbxl20	-0.228345	0.0523614	0.951692
Igf1	0.391485	0.0522762	0.951692
Pcdhgb5	-0.484219	0.0525387	0.951692
Vmn1r230	-0.930097	0.0523698	0.951692
AC160759.1	-0.790689	0.0527767	0.953321
Arsi	0.733784	0.0537139	0.953321
C1qtnf5	2.2511	0.053873	0.953321
Ccdc25	0.247754	0.0535567	0.953321
Cldn5	-0.679439	0.0541663	0.953321
Cwc27	0.241634	0.0540877	0.953321
Cyb5d2	0.325855	0.0532899	0.953321
Cytip	0.819541	0.0538271	0.953321
Dgkh	-0.330433	0.0531593	0.953321
Gm49353	-0.441941	0.053914	0.953321
Heca	-0.218094	0.0533434	0.953321
Intu	-0.421977	0.0542867	0.953321
Irf7	0.941118	0.0533528	0.953321
Mctp1	0.82721	0.0535941	0.953321
Mospd1	-0.232128	0.0529204	0.953321
Mrm1	0.727611	0.053203	0.953321
Olfr859	0.954491	0.0543056	0.953321
Ppl	0.312956	0.0540353	0.953321
Pygm	-0.140783	0.0535492	0.953321
Ran	0.161796	0.0540274	0.953321
Rpl38	0.232032	0.0543351	0.953321
Stn1	-0.585853	0.0527625	0.953321
Vamp8	-0.297863	0.0533553	0.953321
Zfp932	0.545535	0.0531845	0.953321
Znfx1	0.173374	0.0536423	0.953321
Tgfbrap1	-0.219153	0.0545256	0.955464
2310015K22Rik	-0.735	0.0559364	0.956284
Abca2	-0.257094	0.0578254	0.956284
Abca8a	-0.296524	0.0577334	0.956284
Abcc1	-0.219126	0.0556191	0.956284
Abhd13	0.409795	0.0576588	0.956284
Ackr1	1.15509	0.0578073	0.956284
CT033750.2	0.908748	0.0565353	0.956284
Cd3d	0.542035	0.0561002	0.956284
Cfap126	0.810805	0.0556977	0.956284
Cldn12	0.326246	0.0564894	0.956284
Col19a1	0.614426	0.0558675	0.956284
Creld2	0.424417	0.0579863	0.956284
Dnaja1	0.266186	0.0560932	0.956284
Eci2	-0.210105	0.05635	0.956284
Eps8	0.347091	0.0577738	0.956284
Epsti1	0.996177	0.0560495	0.956284
Fat1	0.292867	0.0558766	0.956284
G6pdx	0.706241	0.0553654	0.956284
Gabpb1	-0.456194	0.0555783	0.956284
Glb1	1.3135	0.055817	0.956284
Gm21972	2.16522	0.057996	0.956284
Gm26573	-0.906696	0.0574731	0.956284
Gm47461	0.930507	0.0570029	0.956284
Gpr174	-0.574151	0.057367	0.956284
Hspd1	0.165387	0.0553598	0.956284
Ick	-0.347169	0.0563338	0.956284
Ing1	0.293022	0.0573575	0.956284
Inmt	-0.455032	0.0577849	0.956284
Loxl1	0.428469	0.0565475	0.956284
M6pr	-0.235364	0.0579067	0.956284
Ociad2	-0.275223	0.0567725	0.956284
Otud6b	0.137981	0.0547687	0.956284
Pik3cg	0.973084	0.0577583	0.956284
Pirb	0.624579	0.0559665	0.956284
Pms1	0.414402	0.0563721	0.956284
Pnpla7	-0.218031	0.0555586	0.956284
Rbm24	-0.121843	0.0557577	0.956284
Rps21	0.294513	0.0556558	0.956284
Serpine1	-0.538382	0.0554347	0.956284
Serping1	0.252418	0.05562	0.956284
Serpinh1	0.738076	0.0574212	0.956284
Sidt2	0.19958	0.0556227	0.956284
Slc25a28	-0.239849	0.057225	0.956284
Slc45a4	-0.217299	0.0573965	0.956284
Smpx	-0.171712	0.0572926	0.956284
Stmn1	0.777428	0.057019	0.956284
Traf3ip2	0.429897	0.0554972	0.956284
Ubb	0.092844	0.0566621	0.956284
Vezt	-0.207854	0.0572231	0.956284
Wrb	-0.39514	0.0574847	0.956284
Gm9803	-0.286812	0.0580774	0.956497
Ccdc60	-1.36549	0.0584772	0.959281
Clip4	0.206521	0.0585212	0.959281
Dnajc30	0.376234	0.0583655	0.959281
Kctd6	0.398124	0.0584669	0.959281
Tnfrsf14	0.847619	0.0586601	0.960429
AC174929.1	-0.58707	0.0602989	0.960673
Atat1	-0.569955	0.0601431	0.960673
Ccdc9b	-0.284868	0.0593586	0.960673
Eri1	0.417455	0.0595524	0.960673
Fam32a	0.367882	0.0601318	0.960673
Fnip2	-0.370507	0.0600289	0.960673
G3bp2	0.15001	0.0596608	0.960673
Gabarapl1	-0.273192	0.0603146	0.960673
Gm12185	-1.63086	0.0602531	0.960673
Gm28441	0.679085	0.0590503	0.960673
Gm36660	-0.879626	0.0601291	0.960673
Gm4924	-0.847937	0.0602809	0.960673
Medag	0.410957	0.0595913	0.960673
Mlxipl	-0.184234	0.060302	0.960673
Mtg1	0.326229	0.060122	0.960673
Nnat	-0.841144	0.0589245	0.960673
Pdap1	0.198563	0.0596562	0.960673
Rragb	-0.959784	0.0599996	0.960673
Serinc3	-0.208121	0.0597231	0.960673
Skint4	-1.51479	0.0603946	0.960673
Slc12a4	-0.248688	0.0595534	0.960673
Tubb5	0.223726	0.0603836	0.960673
Ube2w	0.359301	0.0590825	0.960673
Zfp110	0.30465	0.0600643	0.960673
Zfp318	-0.197924	0.06013	0.960673
Washc2	-0.162204	0.0605358	0.961823
1700066M21Rik	0.852358	0.0623528	0.964203
2900045O20Rik	-0.431444	0.0631467	0.964203
Afdn	-0.18975	0.062944	0.964203
Ampd3	-0.247968	0.0630126	0.964203
B230217O12Rik	0.759688	0.0629762	0.964203
Baiap2	0.605283	0.0618852	0.964203
Btbd1	0.137113	0.062485	0.964203
Castor2	-0.179007	0.0628682	0.964203
Ctf2	-0.850847	0.0615101	0.964203
Cyr61	-0.606636	0.0613071	0.964203
Dck	-1.01839	0.061464	0.964203
Ddit4l	-0.219313	0.0631316	0.964203
Dynll1	0.335391	0.0608074	0.964203
Fmn2	1.23295	0.0629927	0.964203
Fnta	0.166222	0.0608291	0.964203
Fyttd1	-0.155147	0.0629257	0.964203
Gm34059	-1.03501	0.0615734	0.964203
Gm45716	-0.46438	0.0614304	0.964203
Gmds	-1.04199	0.062257	0.964203
Insyn1	0.262543	0.0619958	0.964203
Kif3c	-0.194885	0.0627998	0.964203
Nol7	0.211294	0.0625819	0.964203
Nudt19	0.242974	0.0629948	0.964203
Olfr1122	-0.901769	0.06153	0.964203
Pced1a	-0.508127	0.063171	0.964203
Pfn1	0.150509	0.0628601	0.964203
Pip5k1c	-0.223748	0.0631105	0.964203
Ralgps2	-0.536908	0.0609427	0.964203
Serpinb6a	-0.190089	0.0627668	0.964203
Sh3pxd2b	0.375897	0.0622272	0.964203
Snhg18	0.835312	0.0619848	0.964203
Spint2	0.622086	0.0627974	0.964203
Tgif1	-0.428101	0.0617864	0.964203
Tmsb15b2	-1.25546	0.0624854	0.964203
Tph1	0.710137	0.0625237	0.964203
Trim7	-0.2188	0.0610667	0.964203
Mtmr10	0.240278	0.0632583	0.964482
Anp32b	0.20063	0.0639145	0.969967
Dap	0.505804	0.0639653	0.969967
Gm32647	-0.913298	0.0637038	0.969967
Olfr448	1.00237	0.063781	0.969967
Pcdhgb7	-0.354593	0.0639296	0.969967
Rftn1	0.302069	0.0640462	0.97014
Lrmda	-0.714364	0.0643367	0.970332
Olfr1385	-0.219776	0.0642352	0.970332
Ptges3l	0.209094	0.0642588	0.970332
Slc15a2	-1.95315	0.064318	0.970332
Ccne2	-0.443042	0.0645453	0.970333
Slfn8	0.796302	0.0644763	0.970333
Tbc1d8	-0.260133	0.0644464	0.970333
Armt1	0.277058	0.0652863	0.971851
Cdadc1	0.232484	0.065529	0.971851
Clu	0.255785	0.0659187	0.971851
Cops5	-0.169941	0.0660142	0.971851
Dusp7	0.393262	0.0659903	0.971851
Etv5	0.346483	0.0663169	0.971851
Gm44739	-0.503966	0.0647502	0.971851
Gyg	-0.13319	0.0662788	0.971851
Hk1	0.361203	0.0652341	0.971851
Map2k6	-0.242118	0.0650996	0.971851
Olfml2a	-0.306762	0.0662837	0.971851
Pdcd2	-0.440496	0.0648793	0.971851
Pm20d2	0.336948	0.0662269	0.971851
Prg4	0.910403	0.0661175	0.971851
Ptpn9	0.396925	0.0661972	0.971851
Slc7a2	0.165593	0.0654054	0.971851
Snd1	-0.172025	0.0650148	0.971851
Tas1r1	-1.14572	0.0661545	0.971851
Tcea2	0.528818	0.0650922	0.971851
Tmem176b	0.447406	0.0663859	0.971851
Tnfrsf1a	0.318436	0.0660066	0.971851
Wdr73	0.538857	0.0653	0.971851
Xrn1	-0.193685	0.066167	0.971851
Zdhhc4	-0.278423	0.0656669	0.971851
Zfp668	-0.402878	0.0660804	0.971851
5430401H09Rik	-0.505138	0.0685129	0.972518
Akap9	-0.110706	0.0686281	0.972518
Ankrd27	-0.230316	0.068123	0.972518
Aplnr	-0.951518	0.0666981	0.972518
Art1	-0.139665	0.0680117	0.972518
Bcl9	-0.509942	0.0677608	0.972518
Capg	0.408184	0.0673816	0.972518
Cd209f	0.824558	0.0683725	0.972518
Epb41l4b	-0.296082	0.067716	0.972518
Fam214a	-0.217602	0.0676065	0.972518
Foxo1	0.283645	0.0691567	0.972518
Gdi1	-0.202869	0.067903	0.972518
Gm35419	-0.49994	0.0694196	0.972518
Gm42428	0.161717	0.0670119	0.972518
Gm43598	-0.891678	0.0693673	0.972518
Gm49398	1.53733	0.0669568	0.972518
Gnaz	0.584631	0.0694969	0.972518
Hdgfl3	0.428564	0.0686521	0.972518
Kctd1	0.41038	0.0679435	0.972518
Lgals3	0.738277	0.0676541	0.972518
Map3k15	0.7166	0.068155	0.972518
Mef2d	-0.120051	0.0679299	0.972518
Meis2	0.652372	0.0691891	0.972518
Nckap5	-0.585982	0.0687325	0.972518
Nemf	0.15659	0.0667689	0.972518
Parl	-0.306401	0.0692951	0.972518
Parp6	0.212128	0.0691763	0.972518
Per1	-0.279471	0.0669293	0.972518
Plbd2	-0.292511	0.0676732	0.972518
Polr3d	0.197805	0.0686688	0.972518
Pop7	-0.691342	0.0682715	0.972518
Psmd14	0.175875	0.0691165	0.972518
Pycr2	-0.44128	0.0695131	0.972518
Sec24b	-0.186839	0.0695208	0.972518
Slc30a5	-0.299837	0.0695651	0.972518
Slc35f1	0.803536	0.0690531	0.972518
Slco2b1	-0.336123	0.0679708	0.972518
Stxbp1	-0.503084	0.0693974	0.972518
Tacr1	-0.754469	0.0680029	0.972518
Tmem131l	-0.307792	0.0668723	0.972518
Tollip	-0.207016	0.068652	0.972518
Tprgl	-0.146833	0.0674864	0.972518
Tsr3	-0.28948	0.0686955	0.972518
Tuba4a	-0.121489	0.0685859	0.972518
Vmn2r53	-0.197293	0.068539	0.972518
Gm11851	1.26747	0.0698329	0.973375
Parp8	-0.270538	0.0700162	0.973375
Ppm1j	-0.221471	0.0700032	0.973375
Vmn2r25	-1.10713	0.0697554	0.973375
Vps33a	-0.140277	0.0700445	0.973375
Ywhaz	0.158859	0.06996	0.973375
Cd209c	0.497905	0.070226	0.973724
Cyp2j9	0.863412	0.0702832	0.973724
LT629148.8	-0.366246	0.0703521	0.973724
Pkm	-0.126061	0.0701508	0.973724
Ywhah	-0.193338	0.0704183	0.973724
Ccdc181	0.234379	0.0705306	0.974314
9330159F19Rik	-0.266272	0.0757318	0.974413
A230057D06Rik	-0.703831	0.0748149	0.974413
Aar2	0.247131	0.0721263	0.974413
Acrv1	-1.09899	0.0743991	0.974413
Adam33	-0.623533	0.0761073	0.974413
Akap2	0.213633	0.0751373	0.974413
Ap1m1	-0.224846	0.0759559	0.974413
Arhgap26	0.341587	0.0769351	0.974413
Arhgap30	0.605532	0.0768326	0.974413
Arhgap32	-0.312985	0.0749629	0.974413
Arrdc3	-0.324304	0.0771016	0.974413
Asb10	-0.167242	0.0735333	0.974413
Atp23	0.747764	0.0754315	0.974413
Bnip3l	-0.153783	0.0712639	0.974413
Btnl9	0.48203	0.0761987	0.974413
C1qb	0.535291	0.0711572	0.974413
Camsap3	0.567245	0.0765809	0.974413
Cfap36	0.340941	0.0712665	0.974413
Cldn19	1.459	0.0771661	0.974413
Cox5b	0.176817	0.0714572	0.974413
Cpeb1	-0.225934	0.0759225	0.974413
Ctc1	-0.332412	0.0728509	0.974413
Cyth1	-0.158135	0.0707143	0.974413
Dbt	0.173321	0.0758212	0.974413
Dct	-0.650302	0.0731313	0.974413
Ddx23	0.15655	0.0755302	0.974413
Decr2	0.41219	0.0753137	0.974413
Eif5b	0.156586	0.0715756	0.974413
Etaa1	-0.48598	0.0740343	0.974413
F13a1	0.30746	0.0754963	0.974413
Fgf2	0.33167	0.0723572	0.974413
Foxg1	-1.10115	0.0734163	0.974413
Frat2	0.539785	0.0733394	0.974413
Gabra3	0.929617	0.0741574	0.974413
Galc	-0.405302	0.0757591	0.974413
Gemin4	1.07861	0.0757518	0.974413
Ghitm	0.10268	0.0762042	0.974413
Gm14305	0.606852	0.0768733	0.974413
Gm14342	1.34812	0.0764362	0.974413
Gm15473	-1.41175	0.0764377	0.974413
Gm2000	-0.230137	0.0758459	0.974413
Gm35409	0.888988	0.0769377	0.974413
Gm45326	0.369701	0.0765093	0.974413
Gm9530	0.992493	0.0760034	0.974413
Gnb1	0.185061	0.0715788	0.974413
Gucd1	-0.185859	0.0756193	0.974413
Herc1	-0.106498	0.07411	0.974413
Hnrnpc	0.143575	0.0751952	0.974413
Ifi27l2a	1.04107	0.0741515	0.974413
Ift172	-0.167679	0.0744805	0.974413
Inhba	0.324661	0.0709149	0.974413
Inhbe	0.37937	0.0767771	0.974413
Klhl33	0.215841	0.0752321	0.974413
Kmt2a	-0.11201	0.0734367	0.974413
Ly6h	1.28855	0.0724145	0.974413
Lysmd2	-0.475599	0.0736359	0.974413
Mmp9	-1.41093	0.0729758	0.974413
Mosmo	-0.253438	0.0756026	0.974413
Mrpl21	0.292645	0.0738847	0.974413
Mrps31	-0.237425	0.0726925	0.974413
Mtfr2	0.958551	0.0738519	0.974413
Mthfd2	0.464988	0.0719927	0.974413
Ncapd2	-0.207514	0.0737145	0.974413
Neil2	-0.539694	0.0707278	0.974413
Nisch	-0.176755	0.0757754	0.974413
Olfr1124	-1.20228	0.0760112	0.974413
Olfr986	-0.284965	0.0721261	0.974413
Osr1	0.460025	0.0732873	0.974413
P2rx7	0.508252	0.0745128	0.974413
Pou5f2	-0.975344	0.0767237	0.974413
Ppara	0.314681	0.0731719	0.974413
Prr13	0.315179	0.073928	0.974413
Rab34	0.817273	0.0731077	0.974413
Ring1	-0.369398	0.0770162	0.974413
Rnasel	0.449041	0.0765847	0.974413
Rnf41	-0.290245	0.0766311	0.974413
Rogdi	-0.546665	0.073818	0.974413
Rpl37a	0.147277	0.0765345	0.974413
Rtn2	-0.153661	0.0757477	0.974413
Sccpdh	-0.22986	0.072968	0.974413
Scly	0.303815	0.0754105	0.974413
Smarca4	0.131834	0.0720037	0.974413
Snx1	0.301579	0.0709204	0.974413
Spen	0.126027	0.0771215	0.974413
Srp14	0.195933	0.0751345	0.974413
Srsf2	-0.203403	0.0765234	0.974413
Thoc5	0.240596	0.0725221	0.974413
Tob1	0.17288	0.071497	0.974413
Tpgs1	0.383512	0.0755785	0.974413
Tra2a	-0.223354	0.0767289	0.974413
Trim11	0.293661	0.0713809	0.974413
Ttc5	-0.403774	0.073134	0.974413
Upb1	-0.576934	0.076869	0.974413
Zfp131	0.200036	0.0732735	0.974413
Zxdc	-0.218363	0.0710347	0.974413
Gm49375	-1.04023	0.0774852	0.977559
Gstk1	0.234267	0.0777994	0.979194
Podxl	0.256492	0.0778264	0.979194
Scarf2	-0.473487	0.0778279	0.979194
Tuba1a	0.327062	0.0778952	0.979194
Fam76a	-0.178523	0.0780895	0.980451
Gck	0.713612	0.0783334	0.980451
Olfr1233	1.07309	0.0781981	0.980451
Pgrmc2	-0.216572	0.0782095	0.980451
Sf3b6	-0.30182	0.0783462	0.980451
A430106G13Rik	0.689671	0.078778	0.981719
AC149090.1	0.303222	0.0792077	0.981719
Atpaf2	0.226692	0.0795722	0.981719
Brd3	0.163247	0.0792678	0.981719
Ccdc71l	0.350705	0.0791982	0.981719
Cdan1	-0.324465	0.0790924	0.981719
Gm26785	0.894179	0.0790279	0.981719
Gm48488	0.46691	0.0788138	0.981719
Gpatch4	0.203765	0.0786337	0.981719
H13	-0.186327	0.0794536	0.981719
Il15ra	0.238744	0.0786601	0.981719
Magt1	0.210811	0.0792793	0.981719
Rrp36	-0.372969	0.0794823	0.981719
Sgsh	-0.438816	0.0795515	0.981719
Ssr1	-0.136894	0.0792273	0.981719
Vps54	-0.188922	0.0794672	0.981719
Gm10856	0.893089	0.0796559	0.981884
Prune1	-0.150998	0.07973	0.981931
Adam17	0.265397	0.0801482	0.98212
Adora1	0.869047	0.0820788	0.98212
Alg3	0.57048	0.0801552	0.98212
Alpl	0.295664	0.080739	0.98212
Amt	0.838835	0.0802917	0.98212
Atg4a	-0.217011	0.0823416	0.98212
Bag3	0.151548	0.0823685	0.98212
Bpifc	1.01134	0.0824114	0.98212
C4b	0.392847	0.0817872	0.98212
Capn2	0.150668	0.0820131	0.98212
Ccdc153	0.876019	0.0804322	0.98212
Cdpf1	-0.249765	0.0823104	0.98212
Cfh	0.331002	0.0809424	0.98212
Cnksr1	-0.167085	0.0815953	0.98212
Eif3l	-0.162789	0.0813829	0.98212
Fam129a	-0.310674	0.081581	0.98212
Gcm1	-0.413477	0.0818772	0.98212
Gigyf1	-0.192975	0.0807088	0.98212
Gm3830	0.591238	0.0811852	0.98212
Gm5914	-0.846318	0.0804141	0.98212
Ilvbl	-0.46662	0.0807074	0.98212
Maob	0.325506	0.0822048	0.98212
Mea1	-0.221799	0.0812509	0.98212
Med26	0.299663	0.081585	0.98212
Mpv17l	-0.941496	0.082287	0.98212
Myc	0.449887	0.0803757	0.98212
Nelfa	0.310197	0.0824177	0.98212
Nup62	0.231264	0.0802601	0.98212
Ppp1r13b	-0.224835	0.0798958	0.98212
Sgcg	-0.136091	0.0821556	0.98212
Slc38a2	-0.294075	0.0804397	0.98212
Snupn	-0.330154	0.0816196	0.98212
Tceanc	-0.693963	0.0824132	0.98212
Tmem87a	-0.219155	0.0822352	0.98212
Ube2h	-0.145088	0.0821132	0.98212
Unc45b	0.133688	0.0816712	0.98212
Vamp4	-0.29921	0.0814183	0.98212
Vmn1r216	0.747147	0.0807538	0.98212
Gstz1	-0.207216	0.0826384	0.983911
Bet1	-0.429648	0.0827304	0.984167
6430571L13Rik	0.228691	0.0829725	0.985369
Col5a2	0.325415	0.0829309	0.985369
Plb1	1.36092	0.0830916	0.985419
Slc25a23	-0.321264	0.0832589	0.985419
St6galnac4	0.364287	0.0831662	0.985419
Zcrb1	0.157328	0.0832192	0.985419
Hist1h3e	-0.697526	0.0833574	0.985749
Foxj2	-0.146391	0.0835096	0.986085
Gm26837	-1.07983	0.083527	0.986085
Vegfd	-0.524513	0.0836263	0.986423
Bicral	-0.211957	0.0838395	0.986438
Galnt11	0.311862	0.0837266	0.986438
Gm21981	-1.02171	0.0837807	0.986438
1700088E04Rik	-0.666186	0.0845875	0.988464
Abtb2	0.332134	0.0848287	0.988464
Cyp39a1	0.542643	0.0847763	0.988464
Dpysl5	1.20272	0.0842399	0.988464
Ecsit	-0.150028	0.0848711	0.988464
Hira	-0.235624	0.0844579	0.988464
Ibtk	0.129272	0.0841839	0.988464
Isca1	0.146645	0.0850025	0.988464
Nhsl1	0.223014	0.0845674	0.988464
Ppp2r3c	0.225177	0.0849599	0.988464
Tmem219	-0.499086	0.0844947	0.988464
Trim25	0.246596	0.0842576	0.988464
Trim55	0.135241	0.08481	0.988464
Zfp518b	0.38689	0.0846584	0.988464
Acot2	-0.230517	0.085527	0.988499
Atxn2	0.134153	0.0853948	0.988499
Cdh23	-0.38787	0.085587	0.988499
Dach1	-0.441049	0.0857837	0.988499
Eml5	-0.239052	0.0855351	0.988499
Fbf1	-0.238029	0.0858549	0.988499
Ftx	0.440065	0.0857112	0.988499
Mbtps2	-0.311868	0.0851518	0.988499
Ninl	1.2776	0.0858265	0.988499
Nudt6	-0.316292	0.0851103	0.988499
Sulf1	0.2878	0.0856451	0.988499
Zbp1	1.28837	0.0857059	0.988499
C1qtnf12	-0.427153	0.0865538	0.988814
Cgnl1	0.349702	0.0864365	0.988814
Dcaf12	-0.25233	0.0863892	0.988814
Dclk1	0.632306	0.0860251	0.988814
Fgl2	0.5502	0.0861616	0.988814
Mrpl41	-0.2716	0.0859558	0.988814
Pet117	1.72355	0.0863433	0.988814
Pglyrp1	-0.868436	0.0865331	0.988814
Sncaip	0.456653	0.0865903	0.988814
Trub2	-0.293005	0.0865303	0.988814
Ap1s3	-0.357408	0.0868013	0.9899
Epc1	-0.17642	0.0868302	0.9899
Phospho1	0.146573	0.086898	0.9899
Zfp961	-0.558492	0.0869758	0.989978
E130218I03Rik	0.887095	0.0870597	0.990127
9530077C05Rik	-0.891741	0.087783	0.991849
Akap5	-0.493587	0.0888703	0.991849
Ammecr1	-0.399735	0.0881021	0.991849
Casp12	-0.408339	0.0887977	0.991849
Clk1	-0.152166	0.0885672	0.991849
Ctnnd1	-0.212806	0.0880973	0.991849
Dbndd2	0.347719	0.0881917	0.991849
G530012D18Rik	0.261572	0.0881765	0.991849
Gm26901	-0.992153	0.0882314	0.991849
Gm36235	0.485976	0.0886866	0.991849
Gm45330	0.356984	0.0887592	0.991849
Gm47283	0.642199	0.0873444	0.991849
Gng5	0.268454	0.0880831	0.991849
Maz	0.221463	0.0881134	0.991849
Pex2	0.296781	0.0888538	0.991849
Ppdpf	0.27183	0.0889506	0.991849
Ptpdc1	-0.394565	0.0874521	0.991849
Rbfox1	-0.156436	0.0891286	0.991849
Samd10	-0.475141	0.0884563	0.991849
Slc25a33	-0.278701	0.0881491	0.991849
Smpd3	0.461322	0.0882159	0.991849
Sntb2	-0.241595	0.0883029	0.991849
St6gal2	0.712871	0.0878757	0.991849
Taf4	0.243356	0.0878827	0.991849
Ttc9b	1.03011	0.0891066	0.991849
Usp28	-0.167127	0.0890501	0.991849
Zfp449	0.312957	0.0891109	0.991849
Gm41118	-0.73383	0.0892357	0.99225
Mrpl27	-0.266047	0.0893537	0.992771
3110082I17Rik	0.357208	0.0896185	0.994922
Cd247	-0.847156	0.0897108	0.995156
1810055G02Rik	0.382648	0.0919215	0.995269
4930480K23Rik	-0.737771	0.111443	0.995269
A430005L14Rik	-0.339676	0.0978157	0.995269
A4galt	0.598052	0.102155	0.995269
A530017D24Rik	0.423245	0.11112	0.995269
AI593442	-0.827022	0.103419	0.995269
Abca12	0.393923	0.100008	0.995269
Abhd17b	-0.320842	0.108975	0.995269
Abi2	-0.289959	0.108793	0.995269
Acad11	0.164687	0.103043	0.995269
Acsl6	-0.171828	0.10009	0.995269
Acvr2b	-0.278427	0.104784	0.995269
Adamts10	-0.353043	0.107803	0.995269
Adamts14	0.58524	0.101327	0.995269
Adra1b	0.463346	0.0923514	0.995269
Agbl5	0.312492	0.110269	0.995269
Agpat3	-0.0978637	0.106716	0.995269
Ahcy	0.249491	0.0977655	0.995269
Ahi1	0.577286	0.106036	0.995269
Amotl2	0.255976	0.110076	0.995269
Angel2	-0.205138	0.0954442	0.995269
Ank3	-0.0970428	0.104875	0.995269
Anks1	0.30112	0.0920471	0.995269
Anxa1	0.350367	0.0920071	0.995269
Apobec2	-0.138899	0.107035	0.995269
Arhgap10	0.162083	0.109701	0.995269
Arl2bp	0.179855	0.104063	0.995269
Ash2l	-0.19031	0.101656	0.995269
Ass1	0.603475	0.112459	0.995269
Atp13a5	-0.401791	0.0928467	0.995269
Atp6v1h	-0.274043	0.0953702	0.995269
Atp8a1	-0.146511	0.101172	0.995269
B4galt1	0.238151	0.0915476	0.995269
Bach2	0.411702	0.100894	0.995269
Bco1	-0.71102	0.0956563	0.995269
Bhlhe41	-0.181516	0.1029	0.995269
Bloc1s4	-0.427665	0.101198	0.995269
Brf2	0.351885	0.0965289	0.995269
Brpf3	-0.223675	0.101064	0.995269
Btbd8	0.321317	0.110966	0.995269
Cadm1	-0.26966	0.0960632	0.995269
Calm2	-0.163099	0.108582	0.995269
Capn5	1.09288	0.102716	0.995269
Ccar1	0.12977	0.108877	0.995269
Ccdc117	0.228557	0.106779	0.995269
Ccdc12	0.217107	0.102959	0.995269
Ccdc36	1.34999	0.101989	0.995269
Ccdc82	-0.204747	0.0985237	0.995269
Cdc25a	0.364046	0.100673	0.995269
Cdk20	-0.764161	0.0959558	0.995269
Cdkn1a	0.327582	0.105542	0.995269
Cdo1	0.728692	0.104819	0.995269
Cdv3	0.0936927	0.0962951	0.995269
Cenpf	0.919432	0.0979737	0.995269
Chd6	0.229001	0.105988	0.995269
Chfr	0.235447	0.0987824	0.995269
Chka	0.410785	0.101311	0.995269
Chrdl1	0.792786	0.093826	0.995269
Chsy1	-0.53974	0.102889	0.995269
Cirbp	-0.308026	0.107956	0.995269
Cln3	-0.439332	0.11122	0.995269
Coa4	0.430586	0.105642	0.995269
Col6a2	0.2768	0.109933	0.995269
Colgalt1	-0.214039	0.0914761	0.995269
Comtd1	0.56837	0.0980978	0.995269
Cox17	0.245038	0.101885	0.995269
Cpsf6	-0.176551	0.108342	0.995269
Cryl1	-0.732372	0.0950034	0.995269
Ctnna3	-0.162841	0.0918795	0.995269
Ctsb	0.125484	0.107433	0.995269
Cyp1b1	0.729797	0.101449	0.995269
D10Jhu81e	0.125083	0.108717	0.995269
Daam2	0.249079	0.094531	0.995269
Dcakd	0.473451	0.0973288	0.995269
Dclre1a	0.392491	0.0931336	0.995269
Ddx17	-0.111342	0.112029	0.995269
Ddx20	0.298894	0.108138	0.995269
Ddx49	-0.245496	0.0948359	0.995269
Dennd1b	0.148289	0.101473	0.995269
Derl2	-0.322815	0.0935623	0.995269
Dhh	-0.82284	0.101052	0.995269
Dhodh	-0.372346	0.110631	0.995269
Dhx29	0.163314	0.107195	0.995269
Dnlz	-0.199022	0.101699	0.995269
Dnm1	-0.327644	0.0922339	0.995269
Dpp7	-0.367593	0.102774	0.995269
Dut	0.525662	0.0988044	0.995269
Dynlrb1	0.204493	0.0977368	0.995269
Dzip1l	0.544121	0.0921862	0.995269
E130102H24Rik	-0.607638	0.0930957	0.995269
Ebf3	-0.193298	0.112059	0.995269
Eif4e	0.148213	0.101054	0.995269
Elk1	-0.280458	0.105001	0.995269
Elmod2	0.273651	0.110584	0.995269
Ephb1	-0.974759	0.112051	0.995269
Eppk1	-0.501318	0.110685	0.995269
Ercc5	0.229818	0.0956204	0.995269
Ergic3	-0.201714	0.112305	0.995269
Exoc6	-0.137537	0.106053	0.995269
F2rl1	0.890282	0.092579	0.995269
Fam111a	0.586151	0.092241	0.995269
Fam114a2	0.146862	0.107044	0.995269
Fam161b	0.580344	0.101841	0.995269
Fbxo8	-0.255667	0.100891	0.995269
Fgd5	0.209902	0.0983481	0.995269
Fgf13	-0.202679	0.0968767	0.995269
Fgf15	-0.48746	0.0978896	0.995269
Fgfr1op	-0.196264	0.102744	0.995269
Foxn2	-0.219865	0.0954199	0.995269
Fto	-0.110326	0.105578	0.995269
G3bp1	0.114738	0.109239	0.995269
Gadl1	-0.309432	0.0925797	0.995269
Garem1	0.319509	0.0939847	0.995269
Gas2l1	0.549497	0.0929276	0.995269
Gm10827	-0.962369	0.108326	0.995269
Gm13490	-0.551567	0.0986007	0.995269
Gm14443	0.388578	0.108275	0.995269
Gm15232	0.588617	0.100181	0.995269
Gm17300	-0.595049	0.109741	0.995269
Gm20517	-0.715601	0.107054	0.995269
Gm21119	-1.77273	0.105443	0.995269
Gm26545	-0.435991	0.110778	0.995269
Gm26664	1.00335	0.102806	0.995269
Gm26735	0.975502	0.100836	0.995269
Gm26749	-0.506101	0.100852	0.995269
Gm3055	1.90602	0.0907184	0.995269
Gm32172	-0.985395	0.0934648	0.995269
Gm33432	0.627262	0.105331	0.995269
Gm38394	0.189908	0.0914453	0.995269
Gm43056	-0.939587	0.111878	0.995269
Gm6313	-1.26392	0.0941091	0.995269
Golph3l	-0.342469	0.0987287	0.995269
Gpc6	0.577136	0.112234	0.995269
Gpnmb	0.587576	0.0947835	0.995269
Grn	0.251829	0.105728	0.995269
Gstcd	0.511837	0.104614	0.995269
Hadhb	-0.16121	0.112559	0.995269
Hdac11	-0.384134	0.108825	0.995269
Hic1	0.363264	0.112103	0.995269
Hoxa4	0.449963	0.107922	0.995269
Ifi204	0.404536	0.102681	0.995269
Ifit3	0.541132	0.0970112	0.995269
Il10rb	0.334539	0.106373	0.995269
Il34	-0.996586	0.0942959	0.995269
Ilkap	-0.180627	0.106928	0.995269
Ipo7	0.123964	0.109329	0.995269
Isg15	1.24738	0.0923741	0.995269
Itga11	-0.331161	0.0925548	0.995269
Jmjd8	0.299111	0.108595	0.995269
Katna1	0.291002	0.100354	0.995269
Kcnb2	-0.809889	0.112363	0.995269
Klhl13	-0.63016	0.106079	0.995269
Krt35	0.889881	0.098665	0.995269
Lamtor4	0.432975	0.100511	0.995269
Lancl2	-0.307373	0.0956653	0.995269
Larp6	-0.656281	0.112597	0.995269
Ldlrad3	-0.329798	0.105747	0.995269
Lmo7	0.143092	0.0997369	0.995269
Lrrc8c	0.272962	0.100053	0.995269
Lrrfip1	-0.13832	0.0979635	0.995269
Ly6a	0.441183	0.0953395	0.995269
Lyrm1	-0.385244	0.0995964	0.995269
Maco1	-0.154501	0.0946536	0.995269
Maoa	-0.302315	0.108424	0.995269
Map3k12	0.359447	0.100578	0.995269
Map7d1	-0.135902	0.104616	0.995269
Mbnl3	1.24812	0.103391	0.995269
Mfsd6	0.321316	0.0912814	0.995269
Micall2	-1.03428	0.103936	0.995269
Micu3	-0.266086	0.111691	0.995269
Mmab	0.179853	0.0980865	0.995269
Mme	0.373919	0.103695	0.995269
Mon2	-0.134975	0.1095	0.995269
Morc3	0.203877	0.0974381	0.995269
Mreg	-0.16148	0.103051	0.995269
Mrnip	0.803439	0.0997832	0.995269
Mrpl22	0.276212	0.103193	0.995269
Mrpl33	0.217061	0.103928	0.995269
Mrpl58	0.20411	0.104778	0.995269
Mrps12	0.30957	0.0952126	0.995269
Mrps35	0.248208	0.0977144	0.995269
Mterf3	0.247204	0.110354	0.995269
Mum1l1	0.515552	0.112518	0.995269
Mylk4	-0.219503	0.109357	0.995269
Naip2	-1.00755	0.112429	0.995269
Nap1l1	0.129626	0.110464	0.995269
Napepld	0.231843	0.093385	0.995269
Ndufb10	0.148948	0.0987583	0.995269
Nes	0.290434	0.10586	0.995269
Nfib	-0.0989324	0.107325	0.995269
Nfic	-0.102389	0.0945651	0.995269
Nktr	-0.127702	0.102305	0.995269
Noc4l	0.368979	0.0935918	0.995269
Npffr1	0.346658	0.104892	0.995269
Nudt14	0.285875	0.0923383	0.995269
Nufip2	0.163464	0.103647	0.995269
Oas2	0.696187	0.0977951	0.995269
Olfm1	0.470076	0.107868	0.995269
Olfr115	-0.669129	0.111034	0.995269
Olfr1312	-0.53554	0.110665	0.995269
Olfr889	-0.768801	0.103305	0.995269
Olfr914	-0.496759	0.0956648	0.995269
Opcml	-0.391575	0.0943902	0.995269
Oser1	-0.269837	0.099905	0.995269
Osgin1	0.292475	0.0954646	0.995269
Otog	0.597325	0.0950253	0.995269
Otud1	-0.696	0.106549	0.995269
P2ry6	-0.868287	0.090665	0.995269
Pakap	0.263215	0.0998866	0.995269
Pamr1	0.534809	0.101562	0.995269
Pbxip1	-0.137409	0.103459	0.995269
Pcdhb22	-0.848187	0.111578	0.995269
Pcif1	-0.188189	0.1011	0.995269
Pcolce	0.32727	0.0986357	0.995269
Pdia3	0.242098	0.0959721	0.995269
Peak1	0.15395	0.0907688	0.995269
Peg10	0.492877	0.0977167	0.995269
Per2	-0.25716	0.110134	0.995269
Phc1	-0.242723	0.107774	0.995269
Phf21b	1.08552	0.107301	0.995269
Plekha6	-0.25003	0.0967274	0.995269
Plekhb1	-0.143185	0.110642	0.995269
Pln	-0.366934	0.0902891	0.995269
Polr2d	-0.550419	0.0939908	0.995269
Polr3k	0.335024	0.109247	0.995269
Ppa2	0.195195	0.0917612	0.995269
Ppcs	0.387612	0.102286	0.995269
Ppm1h	-0.447271	0.0919207	0.995269
Ppp1r9b	0.22088	0.0943537	0.995269
Prim1	1.06413	0.0922904	0.995269
Prr3	-0.515652	0.105485	0.995269
Psmd11	-0.123761	0.0972257	0.995269
Psme3	-0.15991	0.0979784	0.995269
Psmg4	-0.390429	0.096803	0.995269
Puf60	0.15304	0.10175	0.995269
Rab29	-0.511106	0.11197	0.995269
Ramp1	-0.208624	0.104827	0.995269
Rara	0.196833	0.11178	0.995269
Rasip1	-0.309023	0.111007	0.995269
Rassf3	0.187741	0.112354	0.995269
Rell1	-0.323738	0.0929198	0.995269
Rita1	0.59111	0.104775	0.995269
Rnft1	-0.271412	0.0991365	0.995269
Rpain	0.534798	0.110294	0.995269
Rpl8	0.0987243	0.0921437	0.995269
Rrp9	-0.252139	0.104702	0.995269
Rrs1	0.222527	0.111916	0.995269
Rsg1	-1.27373	0.0903475	0.995269
Rtbdn	0.387029	0.112139	0.995269
Runx1t1	-0.361325	0.104811	0.995269
S100a6	0.395748	0.0902265	0.995269
Sbds	0.236185	0.109959	0.995269
Sbno2	0.266875	0.107859	0.995269
Scn2a	-0.415146	0.0916719	0.995269
Sdr39u1	0.1892	0.108821	0.995269
Selenom	-0.514656	0.103758	0.995269
Sema3e	0.904814	0.105531	0.995269
Sgk1	-0.207231	0.100921	0.995269
Sik2	-0.167086	0.0930307	0.995269
Slc16a1	0.213464	0.104936	0.995269
Slc20a1	-0.287988	0.0972015	0.995269
Slc22a23	-0.241417	0.107966	0.995269
Slc25a42	-0.202834	0.0952646	0.995269
Slc36a4	-0.565129	0.0977846	0.995269
Slc44a3	0.886814	0.112393	0.995269
Slc7a5	0.677662	0.100985	0.995269
Smarcal1	0.199768	0.0970608	0.995269
Smu1	0.164969	0.103362	0.995269
Snf8	0.218642	0.0928668	0.995269
Snph	0.743743	0.0930091	0.995269
Snx4	-0.239143	0.0920182	0.995269
Stab1	0.253535	0.10007	0.995269
Stard10	0.252017	0.0953073	0.995269
Strip1	0.190544	0.0916923	0.995269
Stx7	0.225543	0.102128	0.995269
Synj1	-0.247441	0.0968749	0.995269
Syt12	0.732478	0.0934173	0.995269
Szt2	0.257331	0.0991629	0.995269
Tapbp	-0.215199	0.107745	0.995269
Tcp11l2	-0.23565	0.0967302	0.995269
Tedc2	0.705223	0.0937485	0.995269
Tesk1	-0.152864	0.108489	0.995269
Thumpd3	0.248872	0.0985843	0.995269
Tle6	0.526319	0.107012	0.995269
Tmc6	-0.637584	0.0937221	0.995269
Tmem154	0.563142	0.103516	0.995269
Tmem182	-0.141837	0.0954467	0.995269
Tmem63b	-0.129968	0.103224	0.995269
Tmem72	-0.138431	0.0985456	0.995269
Tnfsf13b	-1.02127	0.0904148	0.995269
Tnpo2	-0.2198	0.0958207	0.995269
Tom1	-0.165092	0.109945	0.995269
Tom1l2	-0.110398	0.10701	0.995269
Top1mt	0.212411	0.0913929	0.995269
Trdn	0.147487	0.0929164	0.995269
Triap1	0.479143	0.093226	0.995269
Trib3	0.954978	0.109539	0.995269
Trip10	-0.119091	0.101442	0.995269
Tspyl1	-0.164887	0.0982531	0.995269
Ttc8	-0.405748	0.109504	0.995269
Ttc9c	0.261444	0.100216	0.995269
Tubg2	0.752702	0.10419	0.995269
Ube2g2	-0.182549	0.10476	0.995269
Ube2t	0.457875	0.100511	0.995269
Ube4a	-0.153126	0.107442	0.995269
Ubr2	0.159081	0.105575	0.995269
Unkl	-0.361609	0.107521	0.995269
Usb1	-0.543913	0.109727	0.995269
Usp11	-0.586331	0.0941155	0.995269
Usp6nl	-0.327726	0.112296	0.995269
Uvrag	-0.211755	0.0958096	0.995269
Vhl	-0.469155	0.0948543	0.995269
Vsig10l	-0.649127	0.107433	0.995269
Wdr41	-0.226096	0.111875	0.995269
Wnt9a	0.260796	0.104725	0.995269
Xpo7	-0.152508	0.104239	0.995269
Yy2	0.88624	0.104027	0.995269
Zbtb22	-0.237767	0.0942558	0.995269
Zfp354c	0.431727	0.0914682	0.995269
Zfp64	-0.342737	0.103741	0.995269
Zfp955b	0.383619	0.109917	0.995269
6720427I07Rik	-0.375543	0.112971	0.995415
CT010495.1	0.995432	0.113663	0.995415
Cyba	-0.596086	0.113399	0.995415
D630024D03Rik	-0.731647	0.113656	0.995415
Dnajb5	-0.122247	0.113695	0.995415
Exoc6b	0.165786	0.112972	0.995415
Gm14412	-0.786408	0.113679	0.995415
Gm37552	0.677355	0.113525	0.995415
Gm45601	-0.632034	0.11342	0.995415
Mbtd1	-0.223976	0.113225	0.995415
Mrps24	0.160735	0.113545	0.995415
Nkrf	-0.588395	0.11382	0.995415
Orc3	0.206347	0.113825	0.995415
Slc16a7	0.6149	0.112766	0.995415
Stambp	-0.352076	0.113773	0.995415
Tjap1	-0.177026	0.113196	0.995415
Vwa5a	0.186313	0.113297	0.995415
C7	-0.271401	0.113908	0.995518
Atp5f1	0.148962	0.114245	0.996128
Creb3l1	0.42161	0.114655	0.996128
Cys1	-0.653423	0.114748	0.996128
Gpr17	-0.681306	0.114976	0.996128
Lancl1	-0.203003	0.114553	0.996128
Mapre2	-0.176998	0.114778	0.996128
Mgat4b	-0.199413	0.11439	0.996128
Mnd1	0.814897	0.114949	0.996128
Olfr341	-0.848246	0.114539	0.996128
Plbd1	0.256628	0.114913	0.996128
Pter	-0.254772	0.114309	0.996128
Ranbp3	-0.166269	0.114788	0.996128
Slc20a2	-0.156751	0.114922	0.996128
Tomm40	-0.200075	0.114062	0.996128
Dhx8	0.171144	0.115333	0.996877
Fhod1	0.167975	0.115167	0.996877
Serpinf1	0.299461	0.115246	0.996877
Tmem267	0.407815	0.115348	0.996877
Zfp959	-0.58173	0.115512	0.997675
Alg6	-0.320074	0.115722	0.99782
Ccny	-0.147631	0.116251	0.99782
Farsa	-0.215081	0.116358	0.99782
Gtf2a2	-0.191666	0.11597	0.99782
Gtpbp2	0.17219	0.116386	0.99782
Hbb-bs	-0.674744	0.115917	0.99782
Kpna4	0.110474	0.116072	0.99782
Lclat1	-0.22883	0.115999	0.99782
Mfsd4b5	-0.239006	0.116313	0.99782
Olfr446	-0.918573	0.115715	0.99782
Sh3glb2	-0.237038	0.116201	0.99782
Slc7a11	-0.594004	0.11576	0.99782
Phf13	-0.419867	0.116582	0.997997
Psmb2	-0.258656	0.116497	0.997997
Zzz3	-0.145757	0.116621	0.997997
1190002N15Rik	0.426267	0.119159	0.998674
1300002E11Rik	0.297028	0.145661	0.998674
1700020D05Rik	-0.964073	0.126443	0.998674
1810037I17Rik	0.378899	0.140908	0.998674
2310022B05Rik	0.235603	0.134808	0.998674
2310039L15Rik	0.657247	0.118657	0.998674
2700097O09Rik	-0.333512	0.123762	0.998674
4930453N24Rik	0.135678	0.139007	0.998674
5730409E04Rik	0.179352	0.127641	0.998674
AC109138.2	0.924464	0.1294	0.998674
AC121298.1	1.08714	0.127387	0.998674
Aasdh	0.230453	0.135593	0.998674
Abca8b	-0.181516	0.131316	0.998674
Abhd16a	-0.143655	0.134073	0.998674
Abhd6	-0.347694	0.13585	0.998674
Abi1	-0.275765	0.134874	0.998674
Acly	0.275416	0.141149	0.998674
Acox3	-0.202355	0.13693	0.998674
Adamts8	1.00034	0.137584	0.998674
Adgrb3	0.88218	0.131458	0.998674
Agbl1	-0.224993	0.13164	0.998674
Agfg1	0.168769	0.122638	0.998674
Agfg2	0.503823	0.138188	0.998674
Akap6	-0.0943346	0.13924	0.998674
Akr1c14	0.816546	0.137911	0.998674
Aldh7a1	0.212249	0.133563	0.998674
Ap3s1	0.305561	0.133611	0.998674
Ap5s1	0.35031	0.118505	0.998674
Arl11	1.12562	0.131684	0.998674
Armc2	0.454738	0.133678	0.998674
Art3	-0.143121	0.140647	0.998674
Asb5	-0.178324	0.141625	0.998674
Asic1	-0.877522	0.14195	0.998674
Atp2a3	0.394604	0.146376	0.998674
Atp5g1	0.147818	0.1436	0.998674
B3gntl1	-0.411214	0.142726	0.998674
Bcl6b	-0.382224	0.138171	0.998674
Bdnf	0.657913	0.137559	0.998674
Bid	0.417593	0.133964	0.998674
C1qc	0.423955	0.136357	0.998674
CT009718.2	0.669001	0.116936	0.998674
CT030693.1	0.934591	0.131404	0.998674
Cables2	0.25853	0.122608	0.998674
Cacng6	-0.131064	0.139863	0.998674
Carm1	-0.172037	0.131029	0.998674
Casq1	-0.106987	0.144493	0.998674
Casr	0.30974	0.138801	0.998674
Catsper4	-0.485865	0.119668	0.998674
Cav1	0.205044	0.129986	0.998674
Cbfa2t2	-0.18618	0.136979	0.998674
Cbx1	0.233577	0.144601	0.998674
Cbx2	0.815196	0.126623	0.998674
Ccdc137	0.329031	0.144185	0.998674
Ccnyl1	-0.181198	0.133946	0.998674
Cct7	0.114007	0.121138	0.998674
Cd302	0.574322	0.143259	0.998674
Cd320	0.42638	0.140766	0.998674
Cd99l2	0.128944	0.118046	0.998674
Cdc37l1	0.106961	0.14286	0.998674
Cdipt	-0.26778	0.145162	0.998674
Cdr2l	0.500185	0.134931	0.998674
Cetn2	0.273899	0.129187	0.998674
Cfap44	0.492799	0.139761	0.998674
Chic1	-0.380145	0.118211	0.998674
Chpf	0.531245	0.127186	0.998674
Ckap4	0.353509	0.132079	0.998674
Col4a1	0.348745	0.143502	0.998674
Coq10b	-0.27027	0.133457	0.998674
Cracr2a	-0.930994	0.130068	0.998674
Crlf2	-0.721689	0.126547	0.998674
Csf2ra	0.448544	0.121626	0.998674
Csrnp1	-0.408377	0.121299	0.998674
Ctsz	-0.234825	0.142356	0.998674
Ctu1	0.75817	0.132966	0.998674
Ctxn3	-0.260978	0.128619	0.998674
Cyb561a3	0.826813	0.121941	0.998674
Cycs	0.142652	0.119826	0.998674
Cyp4b1	0.635628	0.120636	0.998674
Cytl1	0.819654	0.145342	0.998674
D10Wsu102e	-0.100627	0.13137	0.998674
D3Ertd751e	0.355505	0.13716	0.998674
D5Ertd615e	0.68094	0.13868	0.998674
Dbp	-0.225345	0.14024	0.998674
Dcaf8	-0.106745	0.123088	0.998674
Dcbld2	0.274854	0.117088	0.998674
Ddost	-0.193845	0.146187	0.998674
Ddx11	0.423605	0.122419	0.998674
Dkc1	0.206445	0.133111	0.998674
Dmrta1	0.592276	0.144922	0.998674
Dnase1	-1.24487	0.144124	0.998674
Dock11	0.339464	0.145818	0.998674
Dpf2	-0.160018	0.133586	0.998674
Dpy19l1	0.462169	0.146112	0.998674
Drg2	-0.227847	0.140345	0.998674
Drosha	0.122823	0.117389	0.998674
Dusp6	0.378799	0.124216	0.998674
Dvl2	-0.309514	0.139785	0.998674
Dynll2	0.134469	0.119655	0.998674
Dyrk1b	0.180618	0.129316	0.998674
Edf1	0.133499	0.125994	0.998674
Egln2	-0.140843	0.128386	0.998674
Egr1	-0.420083	0.141039	0.998674
Eif3j2	0.186223	0.138226	0.998674
Enpep	0.424214	0.128035	0.998674
Eps8l2	-0.687037	0.128236	0.998674
Erbb3	0.356348	0.136151	0.998674
Erc2	-0.514946	0.13125	0.998674
Eri2	0.713299	0.118562	0.998674
Esrrb	0.342193	0.143408	0.998674
Evc2	0.244868	0.138343	0.998674
Exoc1	-0.217043	0.131573	0.998674
Fam124b	-1.25043	0.13355	0.998674
Fam149b	0.178711	0.137044	0.998674
Fam168a	-0.124968	0.145792	0.998674
Fastk	0.133195	0.136389	0.998674
Fbxl15	0.78493	0.133005	0.998674
Fcgr3	-0.630217	0.12107	0.998674
Fgf11	0.475975	0.128468	0.998674
Fgfr3	-0.487545	0.121461	0.998674
Fhl1	-0.187361	0.117744	0.998674
Fip1l1	0.125141	0.136223	0.998674
Fndc3a	-0.210133	0.13896	0.998674
Fxyd5	0.398632	0.133241	0.998674
Gadd45a	0.350714	0.127152	0.998674
Get4	-0.202625	0.127495	0.998674
Ggt7	0.853055	0.127742	0.998674
Gja1	-0.275712	0.127504	0.998674
Gm12018	0.808556	0.144109	0.998674
Gm13404	0.908403	0.12796	0.998674
Gm17382	-0.40843	0.124746	0.998674
Gm17644	-1.22625	0.127046	0.998674
Gm26514	-0.611937	0.133766	0.998674
Gm26619	-0.393565	0.144462	0.998674
Gm28068	0.515967	0.132934	0.998674
Gm31152	0.56118	0.133912	0.998674
Gm42047	0.371441	0.130169	0.998674
Gm4631	0.129606	0.12682	0.998674
Gm47409	-0.252953	0.126221	0.998674
Gm48427	-0.85445	0.128367	0.998674
Gm48610	-0.423961	0.119961	0.998674
Gm48654	1.2836	0.142901	0.998674
Gm48764	-0.189781	0.143895	0.998674
Gm48799	0.206808	0.144055	0.998674
Gm48829	0.628479	0.118779	0.998674
Gm48845	0.757416	0.142399	0.998674
Gm48924	0.944683	0.139289	0.998674
Gm48975	-0.976362	0.133226	0.998674
Gm5108	-0.873898	0.120529	0.998674
Gm572	-0.379662	0.129862	0.998674
Gmip	0.290231	0.139869	0.998674
Golga7b	0.384452	0.130379	0.998674
Gpd2	-0.124331	0.131104	0.998674
Grpel2	0.247196	0.117326	0.998674
H1f0	-0.153979	0.125459	0.998674
Haus6	0.333047	0.122487	0.998674
Hist2h2ac	-0.327538	0.141683	0.998674
Hmgb3	-0.265648	0.139635	0.998674
Hoxa5	-0.429535	0.14444	0.998674
Hoxc11	-0.394323	0.126261	0.998674
Hoxc8	-0.293589	0.129595	0.998674
Hsf1	0.168159	0.117941	0.998674
Hspb11	-0.444192	0.145809	0.998674
Iba57	-0.351115	0.137748	0.998674
Ica1	-0.788932	0.121337	0.998674
Igdcc4	0.149648	0.122068	0.998674
Igf2r	-0.0973307	0.140023	0.998674
Igsf9b	0.579044	0.121233	0.998674
Ipo13	-0.105225	0.140368	0.998674
Irs2	-0.227434	0.128823	0.998674
Isoc1	-0.255258	0.138261	0.998674
Isy1	-0.199995	0.120721	0.998674
Ivns1abp	-0.161304	0.146085	0.998674
Jrkl	0.400181	0.137551	0.998674
Kctd9	-0.110471	0.120749	0.998674
Klf3	0.206342	0.134339	0.998674
Knop1	0.194623	0.133629	0.998674
Lamc3	-0.648436	0.124749	0.998674
Lbhd1	0.84508	0.132306	0.998674
Ldhd	0.187199	0.143106	0.998674
Ldlrad4	-0.226634	0.123548	0.998674
Lgals3bp	0.299785	0.129697	0.998674
Lig4	0.299319	0.128572	0.998674
Lipt2	0.625638	0.145088	0.998674
Lmf1	0.211713	0.144421	0.998674
Lrp1	0.176217	0.139781	0.998674
Lrrc27	-0.719336	0.125316	0.998674
Lrrc3	-0.894116	0.125023	0.998674
Lrrc51	-0.884702	0.133691	0.998674
Lrrc8b	-0.446975	0.121283	0.998674
Lrtm2	0.770724	0.145601	0.998674
Lyz2	0.276748	0.138323	0.998674
Magi1	0.316008	0.130794	0.998674
Mall	0.901819	0.118722	0.998674
Malt1	-0.291256	0.117979	0.998674
Maml2	-0.252474	0.130454	0.998674
Manea	0.405077	0.12365	0.998674
Mchr1	-0.653784	0.129885	0.998674
Mdm2	0.115155	0.125305	0.998674
Mettl11b	-0.186049	0.14317	0.998674
Mex3c	0.197304	0.139822	0.998674
Mfsd14b	0.333447	0.141693	0.998674
Mid1	0.276227	0.13454	0.998674
Mir124-2hg	0.550306	0.135644	0.998674
Mitd1	0.93395	0.120715	0.998674
Mkl1	0.179251	0.124141	0.998674
Mlip	0.157923	0.122262	0.998674
Mmp3	1.05754	0.133369	0.998674
Mndal	0.372724	0.142146	0.998674
Morn4	-0.596734	0.139546	0.998674
Mrpl10	0.250834	0.127282	0.998674
Mrpl37	0.137902	0.140336	0.998674
Msn	0.194114	0.128931	0.998674
Msrb1	-0.22382	0.129394	0.998674
Mtf1	0.181547	0.12713	0.998674
Mxra7	0.273065	0.141108	0.998674
Myo5a	-0.171929	0.132273	0.998674
Naa15	0.125577	0.123456	0.998674
Nab2	0.36354	0.132497	0.998674
Nalcn	-0.6794	0.12491	0.998674
Narf	0.132026	0.137377	0.998674
Ncf2	0.349096	0.123844	0.998674
Ncoa3	-0.150067	0.121635	0.998674
Ndufa5	0.163863	0.118813	0.998674
Ndufb7	0.131315	0.129127	0.998674
Nfia	-0.131388	0.133921	0.998674
Nfyc	-0.159069	0.127407	0.998674
Nol12	0.189356	0.124685	0.998674
Nsmaf	-0.135618	0.127435	0.998674
Nsun7	-0.701238	0.143271	0.998674
Ntn4	0.241521	0.130968	0.998674
Obsl1	0.208325	0.128254	0.998674
Ogdhl	-0.397621	0.121585	0.998674
Olfr1322	0.923459	0.124303	0.998674
Olfr1564	-0.439545	0.142969	0.998674
Olfr307	-0.566433	0.130565	0.998674
Olfr329-ps	0.622201	0.125937	0.998674
Olfr742	-1.02805	0.12184	0.998674
Olfr887	0.586655	0.132457	0.998674
Olfr922	-0.310746	0.136188	0.998674
Ophn1	-0.263142	0.119618	0.998674
Osbpl1a	0.139812	0.129948	0.998674
Parp10	0.479292	0.13401	0.998674
Parp4	-0.166251	0.137214	0.998674
Pcdhga4	-0.600614	0.128249	0.998674
Pcdhga7	-0.381153	0.121852	0.998674
Pcnx2	0.816104	0.142478	0.998674
Pcsk5	0.436597	0.124893	0.998674
Pdgfrl	0.493407	0.139836	0.998674
Pdp2	0.343461	0.123338	0.998674
Pdzd7	0.329923	0.139885	0.998674
Pgbd1	0.85241	0.124361	0.998674
Phrf1	0.144047	0.140582	0.998674
Pi4ka	-0.178372	0.137441	0.998674
Pigc	0.361969	0.146063	0.998674
Pkn3	0.407054	0.137751	0.998674
Pla2g12a	-0.189267	0.133736	0.998674
Pla2g4e	-0.186117	0.137005	0.998674
Plac9a	0.728457	0.132718	0.998674
Plce1	0.259679	0.123558	0.998674
Pld5	-0.278548	0.137986	0.998674
Plod3	0.232875	0.139072	0.998674
Pltp	0.31167	0.140297	0.998674
Plxna4	0.368227	0.139838	0.998674
Pmepa1	0.218847	0.128605	0.998674
Pnn	0.147374	0.124365	0.998674
Pnp	0.418199	0.133011	0.998674
Polr1a	-0.117077	0.123007	0.998674
Pom121	0.184186	0.141736	0.998674
Pou3f3	-1.03675	0.142142	0.998674
Pparg	0.467087	0.127938	0.998674
Ppm1d	-0.324683	0.14301	0.998674
Ppp1r1a	0.210658	0.118186	0.998674
Ppp1r7	0.189842	0.122155	0.998674
Ppp2r1b	-0.354963	0.14162	0.998674
Ppp6r3	-0.116872	0.136048	0.998674
Pqlc3	0.484186	0.130227	0.998674
Prdm15	0.217404	0.14217	0.998674
Prop1	0.814788	0.131904	0.998674
Prps2	0.775989	0.131524	0.998674
Psenen	-0.177789	0.140397	0.998674
Psmc4	0.148117	0.120047	0.998674
Ptgfr	-0.651631	0.117876	0.998674
Ptp4a2	0.0972443	0.124951	0.998674
Pum3	0.202713	0.128446	0.998674
Pus1	0.349895	0.118258	0.998674
Pusl1	-0.466959	0.124802	0.998674
Qsox1	-0.286041	0.121399	0.998674
Rad51d	-0.462773	0.117568	0.998674
Ralgapa1	0.133861	0.146131	0.998674
Rangap1	0.195501	0.130087	0.998674
Rbfox2	-0.146749	0.119327	0.998674
Rbm25	0.145499	0.128624	0.998674
Rc3h1	0.151384	0.145991	0.998674
Rcan2	0.150504	0.143703	0.998674
Rcn1	-0.323666	0.137657	0.998674
Rdh12	-0.355786	0.12553	0.998674
Rdh14	-0.194786	0.13803	0.998674
Rgl2	-0.265798	0.123561	0.998674
Rgs2	-0.541789	0.118354	0.998674
Rhobtb2	-0.123741	0.144804	0.998674
Rida	0.398171	0.132156	0.998674
Rmst	0.648489	0.123277	0.998674
Rnf103	0.191289	0.140056	0.998674
Rnf115	-0.176321	0.134142	0.998674
Rnf25	-0.285062	0.122131	0.998674
Rpp30	0.45195	0.14336	0.998674
Rttn	-0.467876	0.123173	0.998674
Rwdd4a	0.188227	0.126822	0.998674
Samd4	-0.137467	0.128996	0.998674
Sap18b	0.210829	0.14177	0.998674
Scand1	0.172389	0.124626	0.998674
Scn2b	0.728642	0.126269	0.998674
Scn3a	-0.635158	0.1437	0.998674
Sec24d	0.341813	0.136935	0.998674
Sec31b	-0.180265	0.145009	0.998674
Sephs2	0.192402	0.135521	0.998674
Sertad2	-0.209175	0.137088	0.998674
Sfrp4	0.552809	0.134637	0.998674
Sgpp1	0.228781	0.13234	0.998674
Shank2	0.496298	0.134373	0.998674
Sirt7	-0.424104	0.141237	0.998674
Slc12a6	-0.171085	0.124445	0.998674
Slc16a6	-0.368878	0.122485	0.998674
Slc1a5	0.291953	0.121727	0.998674
Slc25a11	0.12311	0.135674	0.998674
Slc25a16	0.184533	0.125388	0.998674
Slc25a35	-0.399779	0.136751	0.998674
Slc9a8	-0.180704	0.141483	0.998674
Slu7	0.115214	0.145364	0.998674
Smg1	-0.119649	0.118166	0.998674
Smim11	0.198938	0.13658	0.998674
Smpd1	0.159748	0.124976	0.998674
Snx33	0.337773	0.118192	0.998674
Sord	0.175608	0.135957	0.998674
Sox5	-0.434279	0.139875	0.998674
Spag4	-0.859329	0.141814	0.998674
Spon2	0.881824	0.141616	0.998674
Srpk2	-0.121253	0.143278	0.998674
Srrd	0.504362	0.142562	0.998674
Ssfa2	0.155015	0.136702	0.998674
St13	0.119653	0.139421	0.998674
St8sia1	-0.559651	0.144501	0.998674
Steap2	0.309192	0.13626	0.998674
Strbp	0.18047	0.140783	0.998674
Sv2c	0.486015	0.127426	0.998674
Svep1	0.193027	0.135789	0.998674
Syne3	0.359606	0.118431	0.998674
Tbc1d4	0.137447	0.117148	0.998674
Tbkbp1	-0.37168	0.145153	0.998674
Tbx5	-0.367466	0.141122	0.998674
Tdrd3	0.164557	0.126404	0.998674
Tdrkh	-0.232755	0.13393	0.998674
Terf1	-0.357211	0.126401	0.998674
Tgm2	0.179347	0.125407	0.998674
Thap12	-0.0999656	0.117929	0.998674
Tlr4	-0.37593	0.124821	0.998674
Tmem150a	0.301474	0.126543	0.998674
Tmem170	0.506286	0.128584	0.998674
Tmem191c	-0.87071	0.145622	0.998674
Tmem245	-0.123179	0.141028	0.998674
Tmem252	0.726585	0.128052	0.998674
Tmem52	0.306662	0.134678	0.998674
Tmem88b	-0.690605	0.1376	0.998674
Tmem94	0.109092	0.123259	0.998674
Tmf1	0.0986783	0.138904	0.998674
Tnfsf13	0.97658	0.133759	0.998674
Tomm70a	0.159403	0.126648	0.998674
[truncated: 11,967 more rows]

## Sheet: D
Gene Name	log2FoldChange	p-value	FDR
Pfkfb3	-0.924348	2.275e-09	1.90286e-05
Plin3	0.514651	2.45229e-09	1.90286e-05
4933415F23Rik	-0.704374	6.3935e-09	3.30736e-05
Slc6a6	-0.266931	1.19826e-08	4.64893e-05
Ccl9	1.26823	1.83651e-07	0.000570017
Atf7	-0.236916	6.5897e-07	0.00146094
Mt1	1.16341	6.19499e-07	0.00146094
4933433N18Rik	-0.872509	1.56824e-06	0.0029974
Ecm1	0.536563	2.31773e-06	0.0029974
Gpam	-0.291882	2.26133e-06	0.0029974
Hspe1	0.319763	2.11158e-06	0.0029974
Sh3pxd2b	0.573568	2.05609e-06	0.0029974
Hs3st5	-0.535118	3.78692e-06	0.00447406
Mt2	1.4611	4.03614e-06	0.00447406
Fkbp4	0.164292	5.4941e-06	0.0056842
Rcor3	-0.279154	6.15501e-06	0.00596998
Thbs4	0.516255	8.47988e-06	0.00774113
Ror1	0.890654	9.09636e-06	0.00784258
Fgl2	0.913359	1.00485e-05	0.00820749
Pdgfrb	0.359761	1.11421e-05	0.00864569
Hsp90aa1	0.327898	1.18369e-05	0.0087475
Stab1	0.399466	1.27713e-05	0.00900898
Plvap	0.460364	1.4676e-05	0.00990245
Mettl21c	-0.474087	1.58633e-05	0.0102576
Cald1	0.23878	1.76557e-05	0.01096
Cxcl13	3.31111	1.92689e-05	0.0110979
Gda	0.51049	1.95448e-05	0.0110979
Zfp729b	-0.766098	2.00233e-05	0.0110979
Foxo1	0.489349	2.21551e-05	0.011856
Tmem233	-0.220633	2.35342e-05	0.0121742
Nfil3	0.451534	2.61933e-05	0.0131127
Glul	0.423138	2.93934e-05	0.0142549
Vmn1r81	-0.344384	3.04004e-05	0.0142965
Dusp10	-0.438491	3.35636e-05	0.0148821
Pdia4	0.338	3.31965e-05	0.0148821
Kcnh2	1.9321	3.45442e-05	0.0148914
Tufm	0.181131	3.60297e-05	0.015112
Tubb5	0.320384	4.13289e-05	0.0164457
Vcan	0.735665	4.12649e-05	0.0164457
Lims1	-0.287571	4.365e-05	0.0169351
Hist1h2ai	-2.82982	4.73571e-05	0.0173764
Trp63	-0.330305	4.81465e-05	0.0173764
Usp22	-0.275552	4.6616e-05	0.0173764
Arhgap26	0.459015	4.98417e-05	0.0175794
Etl4	-0.170977	5.62542e-05	0.0181536
Fkbp5	0.451279	5.73186e-05	0.0181536
Hist1h4m	-2.36431	5.34949e-05	0.0181536
Nfib	-0.137824	5.50996e-05	0.0181536
Phospho1	0.223526	5.62085e-05	0.0181536
Exph5	-0.559361	5.89403e-05	0.018279
Tmem181a	-0.375307	6.00701e-05	0.018279
Olfr177	1.97969	6.76729e-05	0.0201965
Tpm4	0.350939	7.40106e-05	0.0216711
Ccl6	1.02987	7.83348e-05	0.0221032
Fam214a	-0.279409	7.75448e-05	0.0221032
Vim	0.323789	8.1813e-05	0.0226724
Eef1d	0.17243	8.37733e-05	0.0228084
Trim7	-0.293419	8.5683e-05	0.0229261
Suds3	0.173119	9.48418e-05	0.0249466
Mgme1	0.355501	9.71578e-05	0.0251299
Add3	-0.209202	0.000101446	0.025809
3222401L13Rik	-0.728772	0.000106264	0.0265968
Lpp	0.231648	0.000107971	0.0265968
Ak5	-2.9447	0.000110262	0.0266975
Kcnc4	0.2979	0.00011182	0.0266975
Myh9	0.226797	0.000128488	0.0302122
Fcer1g	1.19595	0.000136197	0.031083
Itgb6	-0.249738	0.00013488	0.031083
Fdx1l	0.313093	0.000138539	0.0311591
Tmem87b	-0.36572	0.000142432	0.0315771
4930518I15Rik	-2.37854	0.000157582	0.0338243
Akap2	0.281127	0.000160318	0.0338243
Olfr1170	-2.77696	0.000163466	0.0338243
Pcdh7	0.45777	0.000162155	0.0338243
Tmprss11b	-2.03972	0.000163411	0.0338243
Cdo1	1.11565	0.000179845	0.0353293
Ksr1	-0.162636	0.000177762	0.0353293
LT629148.8	-0.577502	0.000179235	0.0353293
Prima1	1.20209	0.000177319	0.0353293
Egln3	0.425142	0.000189725	0.0368042
Cebpb	0.336933	0.000195283	0.0374149
Dgkz	-0.220124	0.000210476	0.0398339
Pid1	0.428416	0.000219963	0.0411277
Atg13	-0.278919	0.000255209	0.0449812
C4b	0.553174	0.000257295	0.0449812
Col6a3	0.404146	0.000252971	0.0449812
Crybg3	0.242098	0.00024503	0.0449812
Mgp	0.609006	0.000249178	0.0449812
Nos1ap	-0.729601	0.000257963	0.0449812
Tnfrsf1a	0.413773	0.000263528	0.045441
Ugdh	0.706024	0.000268606	0.0458077
Tagln2	0.461091	0.000271675	0.0458274
Parp8	-0.323806	0.000277993	0.046389
Calm2	-0.250381	0.000283071	0.0467338
Spint2	0.730372	0.0002886	0.0471452
Igfbp7	0.382688	0.000305165	0.0493318
Lrrfip1	-0.207885	0.000309369	0.0494959
Col28a1	2.07312	0.000328533	0.0510182
Dnase1l1	-0.246465	0.00033776	0.0510182
Dok2	1.37592	0.000326276	0.0510182
Luc7l2	-0.130617	0.000332631	0.0510182
Plagl1	1.12615	0.000338609	0.0510182
Rrs1	0.290915	0.000338169	0.0510182
Adipoq	0.990855	0.000352153	0.0524952
Col4a1	0.468132	0.000355177	0.0524952
Tuba1b	0.323255	0.000365776	0.0535517
Slco2a1	0.430996	0.000370055	0.0536718
Nfat5	-0.249002	0.000393146	0.056493
Syne3	0.505352	0.000421367	0.0599927
Mad2l1bp	0.518288	0.000432227	0.0609793
Hook1	-0.22649	0.000437808	0.0612103
Olfr107	-1.89754	0.000455587	0.0625687
Vipr2	-1.04955	0.000451566	0.0625687
Nhs	-0.439356	0.000482515	0.0656856
Tmem119	1.88104	0.000504119	0.0680297
Cped1	-0.222272	0.000509244	0.0681289
AI593442	-0.964483	0.000533715	0.0684522
F2rl1	1.17192	0.000526287	0.0684522
Gm20605	-0.735873	0.000524407	0.0684522
Rif1	-0.189251	0.000521989	0.0684522
Sppl2b	0.431519	0.000531739	0.0684522
Vmn2r79	-0.246973	0.000539411	0.0686157
Nckap5	-0.618901	0.000543991	0.0686357
Gm38393	-0.787046	0.000554637	0.0694146
Spop	0.113961	0.000560253	0.0695566
Cmbl	-0.236837	0.000582361	0.071403
P4ha1	0.278182	0.000584327	0.071403
Ntn4	0.350181	0.000602351	0.0724642
Tigit	-1.60419	0.000600225	0.0724642
Ky	-0.278212	0.000616446	0.0735895
Cln3	-0.570848	0.000628867	0.0739347
Gm48613	2.19845	0.000626663	0.0739347
Gm42669	-0.413583	0.00063779	0.07442
Parp2	-0.354109	0.000650893	0.0753822
Arsi	0.771159	0.000709666	0.0809802
Mthfd2	0.541263	0.000706208	0.0809802
Atpaf2	0.253966	0.000717331	0.0812573
Map4	-0.127514	0.000734406	0.0819946
Tkt	0.372059	0.000732331	0.0819946
Scn2a	-0.523478	0.000744564	0.0825349
Bst2	0.882212	0.000765701	0.0825767
Dapp1	0.521871	0.000765035	0.0825767
Fn1	0.388817	0.00075923	0.0825767
Frat2	0.759105	0.000766225	0.0825767
Arhgap22	0.702345	0.000812593	0.0846351
Col4a2	0.371495	0.000808041	0.0846351
Sema6d	-0.236457	0.000794766	0.0846351
Tnfrsf19	-0.509599	0.000806424	0.0846351
Txnip	-0.267264	0.000812461	0.0846351
Abcg1	0.936702	0.000845796	0.0857902
Lgals3	0.888515	0.000844851	0.0857902
Rpl27	-1.69305	0.000831436	0.0857902
Wnt16	1.76841	0.000843303	0.0857902
Apoe	0.346203	0.000861699	0.0863578
Chst7	1.74367	0.00086252	0.0863578
Thrsp	0.47691	0.000880484	0.0875912
Actg1	0.228863	0.000896827	0.0886488
Ankrd1	0.533414	0.000945979	0.0890193
Col5a2	0.458454	0.000950329	0.0890193
Ifi205	0.544418	0.000936702	0.0890193
Pla2g5	1.82125	0.000942343	0.0890193
Rhobtb1	-0.28939	0.000924377	0.0890193
Slc25a23	-0.347319	0.000943648	0.0890193
Tagln3	1.94138	0.000933172	0.0890193
Tgm2	0.260923	0.000952201	0.0890193
Tnpo1	-0.216406	0.000914497	0.0890193
Actb	0.223965	0.000990132	0.0914634
Fhl5	1.56594	0.000990098	0.0914634
Anxa2	0.367693	0.00101303	0.0919368
Atat1	-0.582852	0.00101219	0.0919368
Rgs3	0.355896	0.0010074	0.0919368
Gm12789	-2.07698	0.0010251	0.0924915
Atf5	0.401532	0.00106033	0.0948268
Triap1	0.573486	0.0010632	0.0948268
Fndc3a	-0.262139	0.00109099	0.0962757
Mtmr3	-0.123611	0.00109186	0.0962757
Dennd2a	0.345098	0.00112583	0.0983204
Nfatc2	-0.383633	0.00112772	0.0983204
Slc1a3	0.763894	0.00115359	0.0994588
Ube2d1	-0.169026	0.00115319	0.0994588
Stat3	0.202732	0.00117761	0.100819
Sulf1	0.321853	0.00118236	0.100819
Mrpl34	0.329097	0.00119646	0.100927
Prnd	-1.96323	0.00119663	0.100927
Kcnma1	-0.174183	0.00121932	0.101734
Ly6e	0.349857	0.00121608	0.101734
Nfic	-0.0963755	0.00123381	0.102393
S100a10	0.549571	0.00124772	0.102997
Gm48908	-1.75855	0.00126044	0.103496
Cd248	0.513598	0.00126768	0.103543
Ifi204	0.507781	0.00133654	0.108596
Bcl7a	-0.280121	0.00139015	0.109943
D430041D05Rik	-0.229019	0.00138578	0.109943
Gm10385	-1.95477	0.00139064	0.109943
Myo9a	-0.159891	0.00138893	0.109943
Raph1	-0.153343	0.00139563	0.109943
Tent5a	0.603088	0.00137722	0.109943
Wars	0.215023	0.00141512	0.110915
AC132444.6	-0.335528	0.00146403	0.113425
Gid8	-0.179209	0.00147773	0.113425
Gpr155	-0.330603	0.00145814	0.113425
Lrp1	0.230158	0.00147979	0.113425
Vmn1r227	-0.880495	0.00148368	0.113425
Adam33	-0.731347	0.00150221	0.114278
Hoxc8	-0.371472	0.0015639	0.118391
Lgals4	-0.50887	0.00161047	0.120622
Osbp2	0.699917	0.00160406	0.120622
Vmn2r7	-2.00688	0.00161669	0.120622
Gm48799	0.326706	0.00162842	0.120916
Fgf6	-0.547781	0.0016395	0.121159
Alg3	0.578071	0.00166612	0.121964
Ran	0.159286	0.00166237	0.121964
Actn1	0.359186	0.00169655	0.123609
Pnp	0.483503	0.00172217	0.124309
Serpinh1	0.610638	0.0017191	0.124309
Amotl2	0.2827	0.00180422	0.126246
Fgd4	-0.171126	0.00177542	0.126246
Fgfbp3	-1.10242	0.00182223	0.126246
Olfr418	-1.95656	0.00182165	0.126246
Per3	-0.254614	0.00181907	0.126246
Ppl	0.349441	0.00176276	0.126246
Retn	1.00479	0.0018198	0.126246
Scn1b	0.137036	0.00180102	0.126246
Smpd3	0.543744	0.00179325	0.126246
Slc8a3	-0.214043	0.00184426	0.127205
Zfp687	-0.265802	0.00187772	0.12894
Meox1	0.676255	0.00191935	0.131218
D1Ertd622e	-0.23129	0.00193423	0.131655
Actc1	0.708196	0.00195441	0.131668
Gm21750	-0.440769	0.00197129	0.131668
L1td1	-1.75868	0.00196154	0.131668
Medag	0.384651	0.00197642	0.131668
Ppm1j	-0.218013	0.00197685	0.131668
Npl	0.872872	0.00198555	0.131683
Zwilch	2.07343	0.00200415	0.132351
Iffo1	-0.308894	0.0020265	0.13326
Ehhadh	0.523179	0.00210052	0.135825
Kif21a	-0.142289	0.00209319	0.135825
Olfr639	-0.391968	0.00208473	0.135825
Phc1	-0.281062	0.00209845	0.135825
AC164546.1	-1.99753	0.00211563	0.136234
Ednrb	0.511631	0.00213477	0.136337
Zbtb16	0.313533	0.0021348	0.136337
Med26	0.386874	0.00217948	0.13862
Plppr2	1.8649	0.00225849	0.143059
Baiap2	0.597418	0.00227531	0.143539
Rbm3	-0.299952	0.00228995	0.143877
Bgn	0.327676	0.0023445	0.14586
Fastk	0.154861	0.00235353	0.14586
Krt10	-1.83423	0.0023591	0.14586
Taf10	0.199948	0.00234657	0.14586
Gm45090	-0.168964	0.0024057	0.14629
Mmaa	0.252205	0.00240003	0.14629
Pbld1	-0.550487	0.00238372	0.14629
S100a6	0.527671	0.00241318	0.14629
Tle3	0.260684	0.00239361	0.14629
Ick	-0.322807	0.00247198	0.146697
Kdm5d	-0.229161	0.00247479	0.146697
Loxl1	0.421128	0.00245595	0.146697
Oas2	0.789405	0.00244459	0.146697
Sod3	0.437543	0.00247661	0.146697
Stip1	0.157567	0.0024504	0.146697
Gm10038	-1.99018	0.00250494	0.147251
P2ry1	0.478655	0.00250445	0.147251
4930447C04Rik	1.732	0.0025921	0.149029
Cdv3	0.10043	0.00257895	0.149029
Gapdhs	-1.89278	0.00258262	0.149029
Mfsd11	-0.252913	0.00257423	0.149029
Sorcs1	-0.464646	0.00259281	0.149029
Syt9	-0.789865	0.00257979	0.149029
Fasn	0.767893	0.0026033	0.14908
Fbxw21	-1.74139	0.0026266	0.149861
AI197445	1.45108	0.00291227	0.150151
AU018091	-2.53643	0.00273049	0.150151
Aarsd1	0.232387	0.00280904	0.150151
C330002G04Rik	-1.84854	0.00288984	0.150151
Col4a4	-0.542777	0.00291224	0.150151
Dok7	0.308148	0.00265878	0.150151
Ftl1	0.261434	0.00274304	0.150151
Gal3st3	-1.74999	0.0027438	0.150151
Gm17555	-0.488533	0.00282451	0.150151
Gm49369	0.474347	0.00286978	0.150151
Hoxc11	-0.481742	0.00286122	0.150151
Mecp2	-0.142584	0.00270299	0.150151
Mrm1	0.69702	0.00285135	0.150151
Ociad2	-0.320968	0.00278717	0.150151
Olfr1197	-1.90916	0.00281082	0.150151
Parp4	-0.196603	0.00266834	0.150151
Pcdhga3	-0.411838	0.00278836	0.150151
Pcdhga7	-0.451336	0.0027009	0.150151
Prg4	0.922298	0.00279026	0.150151
Rhbdf1	0.255476	0.00291058	0.150151
Sim2	-0.228956	0.00272384	0.150151
Sp4	-0.275333	0.00284736	0.150151
Stard10	0.291548	0.00268577	0.150151
Stk40	0.158889	0.00272	0.150151
Tacr1	-0.800285	0.00280488	0.150151
Top2a	-1.05081	0.00268008	0.150151
Upf3b	-0.240234	0.00288035	0.150151
Vmn1r1	1.67938	0.00283523	0.150151
Ywhaq	0.297337	0.00287519	0.150151
Sel1l3	0.277357	0.0029291	0.150519
Plod3	0.278012	0.00299346	0.153319
Azgp1	-0.805419	0.00301329	0.153322
Bcl9	-0.51136	0.00300648	0.153322
Glrb	-0.832877	0.00303826	0.154087
Agpat4	0.604122	0.00304976	0.154167
BB123696	1.72586	0.00309584	0.155988
Got1	0.169587	0.00312846	0.157121
Gm36161	1.36772	0.00314743	0.157564
Ppp1r3c	0.273906	0.00317799	0.158582
Lyve1	0.563883	0.00319743	0.159041
Chtf18	-1.76296	0.00321701	0.159504
Scmh1	-0.168548	0.00324	0.160133
Eps8l1	1.07421	0.00329021	0.160268
Fmo2	0.391454	0.0033047	0.160268
Ifit2	0.66907	0.00329836	0.160268
Oxr1	0.146347	0.003276	0.160268
Ppox	-0.426243	0.00326142	0.160268
Zfp612	-0.277048	0.00327499	0.160268
A630089N07Rik	-0.309063	0.00333066	0.160392
Cfh	0.350352	0.00337961	0.160392
Cnr1	-1.91393	0.00335455	0.160392
Col3a1	0.388552	0.00334549	0.160392
Fam222a	-1.93874	0.00337243	0.160392
Fam83d	-1.06437	0.00336586	0.160392
Olfr1198	1.66605	0.00331958	0.160392
Gm14410	-0.502532	0.00340677	0.161048
Sema3e	0.909516	0.00341419	0.161048
Cebpa	0.504968	0.00343388	0.161486
Mfng	1.19547	0.00344818	0.161669
Commd5	0.65298	0.00349684	0.163456
Bcl6	-0.310973	0.00357443	0.166581
Csf2rb	0.713081	0.0035863	0.166634
Gm11827	-1.57402	0.00361023	0.167245
Gm49337	-0.546717	0.00362733	0.167537
Ces2g	-1.85873	0.00364945	0.16783
Col6a6	-0.339126	0.00365529	0.16783
Csf1	0.342491	0.0036696	0.16799
Tbc1d17	-0.209779	0.00373142	0.170317
Trp53bp1	-0.154366	0.00377252	0.171688
Clu	0.268238	0.00383484	0.173507
Sord	0.214253	0.00382995	0.173507
Col6a2	0.31703	0.00390633	0.176228
Gpsm3	0.991736	0.00395269	0.177503
Neat1	0.289858	0.00395746	0.177503
Syt12	0.720537	0.00397988	0.177994
A930033H14Rik	-0.507328	0.00410376	0.178454
C3	0.285109	0.00403948	0.178454
Cyp2e1	0.996751	0.00408111	0.178454
Gck	0.718555	0.00411667	0.178454
Ica1	-0.835531	0.00411599	0.178454
Mab21l2	-1.84952	0.00407316	0.178454
Pik3ip1	-0.423933	0.00405116	0.178454
Syn2	1.17115	0.00409759	0.178454
Tmem115	0.266963	0.00409981	0.178454
Zfp318	-0.188737	0.0040237	0.178454
Zfp46	-0.264283	0.00409284	0.178454
Gm12031	2.18198	0.0041376	0.178527
Mcm7	0.334615	0.00414135	0.178527
Txlna	0.174261	0.00417246	0.179369
Sorbs2	-0.20909	0.00420096	0.180096
Glipr2	0.75987	0.00421573	0.180231
Tnfaip8l2	1.77233	0.00424706	0.181072
BC023105	-0.59402	0.00429603	0.181662
Fbln1	0.552934	0.00428179	0.181662
Mlh1	-0.313955	0.00428586	0.181662
Gm12185	-1.49267	0.00434641	0.183293
AC119928.1	1.8144	0.00436436	0.183551
Dpp6	-0.426601	0.00441628	0.185233
2310034G01Rik	-2.0332	0.00451778	0.186443
Chrnb4	-0.698953	0.00451704	0.186443
Cry2	-0.154646	0.00446503	0.186443
Noc2l	0.155411	0.00451227	0.186443
Npnt	-0.274039	0.00448754	0.186443
Pdcd2l	0.326864	0.00451221	0.186443
Ptprz1	-1.14771	0.00453538	0.186443
Ticam2	-1.36048	0.00454125	0.186443
Acvr2b	-0.337364	0.00460674	0.188096
Cd99l2	0.132452	0.00465202	0.188096
Comtd1	0.581015	0.00463387	0.188096
Dyx1c1	-1.85726	0.00465173	0.188096
Icam1	0.368838	0.00465422	0.188096
Ubr2	0.164826	0.0046035	0.188096
Zfp951	-0.434147	0.00467016	0.18825
Cyp27a1	-0.254215	0.00469693	0.188265
Slc1a5	0.330257	0.00468842	0.188265
Tmem269	-1.54944	0.00470692	0.188265
Kcna6	-1.42636	0.0047977	0.191305
Tbx20	1.21682	0.00480759	0.191305
Gm45326	0.394864	0.00486163	0.192468
Ly6a	0.427864	0.00485473	0.192468
Ndufb7	0.172986	0.00490825	0.19382
Man1b1	-0.235551	0.00496936	0.1939
Scaper	-0.197056	0.00495926	0.1939
Stac	1.72706	0.00493129	0.1939
Vps13b	-0.139835	0.00496777	0.1939
Vwf	0.277436	0.00497274	0.1939
Gm21814	-1.60038	0.00503406	0.194337
Hmg20b	0.253801	0.00499987	0.194337
Lrrc8e	1.57495	0.00503343	0.194337
Rnf103	0.217001	0.00501105	0.194337
Kctd9	-0.117165	0.00506583	0.195078
Pik3r1	0.283213	0.00508997	0.195523
2700012I20Rik	2.16568	0.00514224	0.196903
Gm49116	-1.64326	0.00515128	0.196903
Ifi35	0.423242	0.00517407	0.197288
Gm45218	-1.95938	0.00520579	0.198012
Igsf9b	0.708234	0.00524671	0.19908
D10Jhu81e	0.145653	0.00534024	0.202135
Amph	-0.925033	0.005445	0.203617
Cadm3	0.381718	0.00540883	0.203617
Ing3	-0.360892	0.00542917	0.203617
Mtg1	0.297172	0.00544305	0.203617
Zfp592	0.166976	0.0054109	0.203617
Chd6	0.230345	0.00548197	0.204096
Nr4a3	0.77495	0.00549754	0.204096
Timmdc1	0.21754	0.0055139	0.204096
Tmem184a	1.55155	0.00552358	0.204096
Tram2	0.493924	0.00549046	0.204096
AC160759.1	-0.801913	0.00558815	0.205018
Fam114a2	0.137457	0.00558324	0.205018
Unc45b	0.139055	0.00558116	0.205018
Etaa1	-0.507495	0.00560502	0.205152
Ptpn1	0.227696	0.0056327	0.20568
Smpd4	-0.273757	0.00564927	0.2058
2610008E11Rik	-0.216977	0.00568439	0.205979
AY036118	-1.24077	0.00580267	0.205979
Abca8b	-0.20645	0.00579076	0.205979
Adam17	0.259491	0.00575342	0.205979
Decr1	-0.167075	0.00577813	0.205979
Ephb2	0.746821	0.0057931	0.205979
Fam120a	0.114074	0.00585934	0.205979
Gm48422	-0.307898	0.00581702	0.205979
Gngt2	0.752405	0.00587174	0.205979
Grrp1	0.81868	0.0057617	0.205979
Kcna2	-0.345091	0.00568462	0.205979
Lclat1	-0.221333	0.00587981	0.205979
Msn	0.238744	0.00587456	0.205979
Prune1	-0.140134	0.00580274	0.205979
Rasgrf2	-0.332316	0.00582034	0.205979
Sox5	-0.480303	0.00571399	0.205979
Vmn1r6	-0.449252	0.00585116	0.205979
Nrp1	0.215374	0.00591671	0.206805
Tekt1	-0.454978	0.00594598	0.207361
Atp5g1	0.173104	0.00600295	0.208878
Tmem176b	0.465004	0.00604659	0.208991
Tmem50b	-0.345123	0.00603768	0.208991
Tuba1a	0.344473	0.00603866	0.208991
2210016F16Rik	0.329265	0.00607926	0.209653
Gbp6	-0.384052	0.0061851	0.210959
Mapk8ip3	0.16349	0.00613232	0.210959
Mctp1	0.711981	0.006179	0.210959
Sbno2	0.272222	0.00617323	0.210959
Susd1	1.81756	0.00614583	0.210959
Kazald1	0.703422	0.00620943	0.211325
Cyc1	0.153482	0.00628124	0.21293
Spen	0.109489	0.00628405	0.21293
Aldh1a2	0.45067	0.00636732	0.213153
Ankrd9	0.184524	0.00637302	0.213153
Armc2	0.48048	0.00633908	0.213153
Cd209b	1.78725	0.0063641	0.213153
Gpr157	0.256523	0.00633361	0.213153
Srpk2	-0.133045	0.00637065	0.213153
Gm42595	-0.837554	0.00642892	0.214099
Hoxa13	0.459658	0.00642603	0.214099
Fbxw7	-0.154248	0.00646801	0.21494
Rbfox2	-0.164147	0.00652975	0.216528
Ttc5	-0.353521	0.00654883	0.216698
Megf10	-1.32686	0.00660967	0.218246
Tspyl2	-0.202455	0.00668812	0.220367
Dusp6	0.421174	0.00671	0.22062
Mapt	-0.169546	0.00675768	0.22125
Myl6	0.180609	0.00675382	0.22125
Mtmr7	-0.869294	0.00678659	0.221729
Gpx3	0.210513	0.00686404	0.222942
Lat2	1.07423	0.00686771	0.222942
Nhsl1	0.212168	0.00684899	0.222942
Plpp1	-0.206308	0.00689011	0.222942
Spr	0.222714	0.00689554	0.222942
Gm20752	1.72144	0.00692081	0.223293
Chpf	0.628253	0.00694792	0.223703
Celf4	0.575587	0.00706306	0.224207
Fam102b	0.32123	0.00698575	0.224207
Fgd6	-0.291328	0.00707153	0.224207
Ftcd	-1.70649	0.00699371	0.224207
Gm49358	-2.00726	0.00707917	0.224207
Mrps24	0.189835	0.00704256	0.224207
Sall4	-0.382786	0.00705317	0.224207
Zfp36	0.385255	0.00701094	0.224207
Lif	-1.50333	0.00709384	0.224215
Fbxo11	-0.133822	0.00711699	0.224489
Ppp1r9b	0.213334	0.0071334	0.22455
Gm30735	1.36976	0.0071505	0.224633
B4galt1	0.306127	0.00719452	0.225559
Agfg1	0.166083	0.00724874	0.226582
B4galnt1	1.41682	0.00730016	0.226582
Cyp2j9	0.915505	0.00726091	0.226582
Cyp4a31	-1.28388	0.00729047	0.226582
Gm15675	-0.344311	0.00729546	0.226582
Gm48610	-0.439317	0.00734513	0.227523
Pcdh10	-0.812851	0.00744819	0.230256
Arhgap32	-0.314729	0.00749109	0.230711
Dhx32	-0.157761	0.00752559	0.230711
Eps8	0.294748	0.00751944	0.230711
Gm48764	-0.202494	0.00752435	0.230711
Kcnb1	0.178675	0.00753723	0.230711
Zfp473	0.858002	0.00756098	0.230982
Hnrnpab	0.103541	0.00762319	0.231497
Snrnp27	0.198777	0.00763752	0.231497
Tagln	0.413872	0.00761074	0.231497
Vps51	0.56421	0.00759577	0.231497
Abca5	-0.213265	0.0076681	0.23152
Tiparp	-0.239744	0.00765346	0.23152
Cyp4f17	0.821025	0.00773547	0.232428
Il15ra	0.215085	0.00775275	0.232428
Osgin1	0.247847	0.00773737	0.232428
Sdc4	0.281827	0.0077581	0.232428
Hspd1	0.133479	0.00780596	0.233412
Gm26785	0.788777	0.00785427	0.233955
Spon1	-0.330507	0.00785333	0.233955
Olfr1260	1.19128	0.00788797	0.23406
Rnaset2b	-0.272793	0.00787786	0.23406
Cdt1	1.44009	0.00792144	0.234605
Acly	0.302488	0.00797267	0.235388
Puf60	0.14735	0.00798348	0.235388
Ttc9b	0.973174	0.00799338	0.235388
Cxcl12	-0.20765	0.00803415	0.235887
Gm42428	0.178337	0.00804074	0.235887
Clip4	0.176819	0.00809077	0.236016
Gab2	0.253641	0.00806993	0.236016
Gm26822	0.353776	0.00808726	0.236016
Bach1	0.214528	0.00812077	0.236179
Nup88	-0.151588	0.00812677	0.236179
Polr3f	-0.254684	0.00816764	0.236923
4930435F18Rik	-0.624348	0.00820031	0.237427
Gm48924	1.18603	0.00821995	0.237552
Gm45716	-0.373332	0.008274	0.23867
Adam11	-1.10233	0.00832147	0.23915
Elf3	-0.894253	0.00830646	0.23915
Ccdc174	-0.241547	0.00841138	0.241287
Hist2h3c1	1.04101	0.00843169	0.241423
Trf	0.385651	0.00845357	0.241604
Mstn	-0.198745	0.00849472	0.242074
Rhou	0.284274	0.0085012	0.242074
Ammecr1	-0.347177	0.00857247	0.242767
Elovl5	0.416767	0.00854446	0.242767
Prkn	-0.222008	0.00856651	0.242767
Tmem127	-0.164996	0.00862269	0.243744
Malt1	-0.285343	0.00865464	0.244203
Pgrmc2	-0.185525	0.00872116	0.245335
Vars2	0.24614	0.00872641	0.245335
Atp2b2	-1.30845	0.00878438	0.24578
Kcnb2	-0.73765	0.00877205	0.24578
Ppara	0.326587	0.00878973	0.24578
H60b	-0.866051	0.00884098	0.246768
Apobr	1.14062	0.00887167	0.24718
Ttc8	-0.425766	0.00892418	0.248198
Cfl1	0.210285	0.00895535	0.248619
Olfr889	-0.740227	0.0089874	0.248619
Slc16a10	-0.199669	0.00897428	0.248619
CR536609.1	-0.293097	0.00901379	0.248874
Samd10	-0.4158	0.00902868	0.248874
Mrpl33	0.235558	0.00907292	0.24965
Akt1	0.215323	0.00914429	0.249842
Hspb11	-0.511894	0.0090996	0.249842
Mylip	-0.292257	0.00914165	0.249842
St3gal3	0.175742	0.00911232	0.249842
Podxl	0.269459	0.00918021	0.250382
Fam189b	0.344797	0.00928272	0.252686
Wipi1	-0.176913	0.00929724	0.252686
Mus81	0.220182	0.00933497	0.253268
Snhg18	0.747415	0.00935655	0.253411
Pm20d2	0.291779	0.0093887	0.253839
Dapk1	0.257955	0.00945228	0.255113
Prrx2	-1.28243	0.00951645	0.256399
Asxl2	-0.145365	0.00956512	0.257073
Hlcs	-0.203656	0.0095746	0.257073
Igfbp4	0.212156	0.00960342	0.257401
Gm12496	-1.51714	0.00969376	0.258929
Tm6sf1	0.451711	0.00968748	0.258929
Tigar	-0.160613	0.0097197	0.259175
C1qtnf5	1.62029	0.00980024	0.259539
Gtf3c6	-0.192146	0.00978605	0.259539
Lrp5	0.180325	0.0097878	0.259539
Tmem219	-0.473151	0.00979495	0.259539
Tubgcp6	-0.190686	0.00982626	0.259785
Zbed6	-0.215795	0.00986225	0.260293
Abca1	0.208036	0.00994229	0.260334
D830013O20Rik	-0.716551	0.0100181	0.260334
Galns	-0.668286	0.0100987	0.260334
Gm26889	-0.599863	0.0100785	0.260334
Gm47486	-0.189565	0.0100263	0.260334
Golga1	-0.18637	0.0100481	0.260334
Heatr5b	-0.212247	0.00999511	0.260334
Hspb1	0.234849	0.0100929	0.260334
Mrc1	0.430451	0.00995202	0.260334
Ostn	-0.392168	0.0099768	0.260334
Rpsa	0.11827	0.00993349	0.260334
Sfrp4	0.583703	0.010053	0.260334
Slc25a28	-0.187044	0.01001	0.260334
Zbed3	0.411236	0.010019	0.260334
Sned1	0.226161	0.010136	0.260864
Ap5m1	-0.269179	0.0101892	0.261234
Cacna1d	-1.20626	0.0101841	0.261234
Heph	1.25283	0.0102177	0.261234
Hvcn1	-1.39254	0.0102079	0.261234
Gramd1a	0.18106	0.0102446	0.261489
Cenpc1	-0.270006	0.0103273	0.263169
Zcchc7	-0.161097	0.0103458	0.263208
Ptk6	1.76237	0.010459	0.265652
Il18bp	-0.524434	0.0105894	0.268524
Gm28035	1.46171	0.0106367	0.269017
H1f0	-0.167855	0.0106435	0.269017
Ncbp2	0.30773	0.0106866	0.269667
Fgf9	-0.553287	0.0107138	0.269916
Fzd7	-0.233402	0.0108018	0.271119
Pnisr	-0.132738	0.0107947	0.271119
Smpd1	0.15014	0.010814	0.271119
Ypel2	-0.294311	0.0108361	0.271235
Gm10931	1.79537	0.0108783	0.271377
Gm21833	-0.604508	0.0108942	0.271377
Hsf1	0.150675	0.0108687	0.271377
Ces2c	1.57379	0.0111485	0.273444
Eda2r	-0.2729	0.0111372	0.273444
Gm42715	-0.65769	0.0111436	0.273444
Maz	0.191905	0.0110461	0.273444
Mfsd14b	0.366873	0.0110663	0.273444
Nacc2	0.162445	0.0111015	0.273444
Olfr147	-0.871861	0.0111634	0.273444
Pja1	0.227626	0.011171	0.273444
Sema3f	0.356649	0.011134	0.273444
Sirpb1b	-0.719559	0.0111002	0.273444
Tpst2	0.400443	0.0110946	0.273444
Six4	-0.179601	0.0112063	0.273876
A2ml1	-0.860946	0.0115296	0.276195
Ahnak	0.141406	0.0114464	0.276195
Amigo2	0.713145	0.0113992	0.276195
App	0.124585	0.0113392	0.276195
Fam168a	-0.118651	0.011479	0.276195
Fam221a	-1.35559	0.0114558	0.276195
Fbln2	0.237145	0.0115149	0.276195
Gm35419	-0.407774	0.011366	0.276195
Gm42417	0.317062	0.0114419	0.276195
Hr	0.313937	0.0115367	0.276195
Nfia	-0.132033	0.0115419	0.276195
Osmr	0.334157	0.0114877	0.276195
Tmem120b	0.261778	0.0114526	0.276195
Vwa5b2	0.613657	0.0115504	0.276195
Ehf	-1.2765	0.0116136	0.276852
Kazn	0.470792	0.0116134	0.276852
Cebpd	0.350303	0.0116914	0.277854
Gm32443	-0.431278	0.0116757	0.277854
Madd	-0.271591	0.0117462	0.27873
Ankrd29	1.37056	0.01177	0.278869
Axl	0.295292	0.0118287	0.279832
Ccdc125	-1.97213	0.0118914	0.280206
Popdc3	-0.189128	0.0118987	0.280206
Ptpn14	-0.13409	0.0118668	0.280206
Mrpl37	0.135666	0.0119716	0.281497
Greb1l	-0.843664	0.0120099	0.28197
Clspn	0.825287	0.0120435	0.282331
Capn2	0.114768	0.0120918	0.282609
Slc29a2	0.49866	0.0120812	0.282609
Acsl6	-0.163745	0.0122559	0.283619
Fgfr1op	-0.169239	0.0122477	0.283619
Gm32647	-0.884648	0.0121956	0.283619
Iba57	-0.346647	0.0122596	0.283619
Klhl13	-0.617122	0.0122629	0.283619
Mcl1	0.143104	0.0121784	0.283619
Ttf2	0.371949	0.012242	0.283619
Gm36041	-1.44656	0.0123458	0.284309
Hnrnpc	0.130943	0.0123477	0.284309
Nradd	1.26257	0.0123208	0.284309
Bhlhe41	-0.18826	0.0124352	0.285899
Rgsl1	-1.40772	0.0124645	0.286149
Mtus1	-0.14509	0.012513	0.286415
Tpcn2	0.805197	0.0125315	0.286415
Ust	0.651328	0.012522	0.286415
Tubgcp4	0.2352	0.012599	0.287535
Slc28a3	-1.27824	0.0126217	0.28763
Dbp	-0.285649	0.0126691	0.287866
Slc12a4	-0.216598	0.0126669	0.287866
Cspg4	-0.269943	0.0127206	0.288613
Galnt15	0.332931	0.0127506	0.288872
2700097O09Rik	-0.32136	0.0128875	0.291122
Syt2	-1.19876	0.0128852	0.291122
Xdh	0.22726	0.012977	0.292567
Zfand3	0.138154	0.0129891	0.292567
Clec12a	-1.39689	0.0130737	0.293194
Ube4a	-0.150584	0.013069	0.293194
Wdr81	-0.212223	0.0130602	0.293194
Emp3	0.59429	0.013131	0.293521
Klf9	0.119891	0.0131147	0.293521
Pfkfb4	0.172896	0.013145	0.293521
Pakap	0.364821	0.0131665	0.293579
Bace1	-0.222493	0.0133097	0.293867
Hhatl	-0.152969	0.0133282	0.293867
Iigp1	-1.07698	0.0132847	0.293867
Lars2	-1.23274	0.0132391	0.293867
Mblac2	-0.813018	0.01327	0.293867
Olfr392	-0.620201	0.0133441	0.293867
Rps6ka4	0.275027	0.0132928	0.293867
Scx	0.320385	0.0132506	0.293867
Zmym2	-0.171734	0.0133499	0.293867
Gm4841	-0.971398	0.0133731	0.293962
Tmed8	0.453189	0.0134464	0.295155
Atp13a5	-0.352963	0.0134915	0.29531
Tns1	0.143407	0.0134815	0.29531
Folr2	1.06536	0.0135209	0.295475
Foxred2	-0.995518	0.0135562	0.295475
Rangap1	0.18691	0.0135518	0.295475
Slc41a2	0.780642	0.0136033	0.296087
Arpc1b	0.317917	0.013721	0.297872
Enpep	0.43268	0.0137237	0.297872
Tbx1	0.506459	0.0137623	0.298293
Enox1	-0.681322	0.0138418	0.299597
Slc24a2	-0.405338	0.0138923	0.300271
Cers6	0.585553	0.0140083	0.300301
Fam174a	0.152471	0.0139499	0.300301
Gm10857	-0.741692	0.0140485	0.300301
Mrfap1	0.167011	0.0140075	0.300301
Nlrp12	-1.25614	0.0140453	0.300301
Pcsk5	0.440825	0.014047	0.300301
Pkp4	0.205692	0.0140084	0.300301
Rpl8	0.100229	0.0139827	0.300301
Olfr709-ps1	-0.568955	0.0141583	0.301818
Sssca1	0.321042	0.0141402	0.301818
Stxbp1	-0.410719	0.0142952	0.304318
Ttc3	-0.102137	0.0143492	0.305049
Mindy4	0.653735	0.0144921	0.307665
Rarb	-0.191565	0.0145991	0.309512
Shb	0.508011	0.0146489	0.310144
Gm12319	-0.333935	0.0146765	0.310306
Hist2h3b	-0.616791	0.0147228	0.310862
Dlec1	-1.23979	0.0147478	0.310967
D830030K20Rik	0.692211	0.014792	0.311393
Nxt2	0.821106	0.0148082	0.311393
Eif3e	-0.139639	0.0148364	0.311426
Gas2l1	0.456388	0.0148499	0.311426
Pdia3	0.216235	0.0149198	0.312342
Son	-0.0628558	0.0149338	0.312342
9130019O22Rik	-0.424676	0.0150015	0.313336
Cd163	0.357557	0.015085	0.314014
Pla2g16	0.135676	0.0150947	0.314014
Uba1y	-1.19861	0.0150653	0.314014
9130230L23Rik	-1.13671	0.0152693	0.315532
Irak3	0.40588	0.0152245	0.315532
Msx1	0.679306	0.0152125	0.315532
Trim39	0.219385	0.0152691	0.315532
Ywhaz	0.147879	0.0152484	0.315532
Adra1a	-0.489561	0.0152974	0.315692
Ccdc69	-0.341865	0.0153584	0.315869
Cfd	0.955029	0.015367	0.315869
Dvl2	-0.292324	0.0153428	0.315869
Cav1	0.223192	0.0154399	0.316947
Ip6k3	0.338241	0.0154912	0.317021
Scn2b	0.824003	0.0155048	0.317021
Vmn1r87	-0.311183	0.0154681	0.317021
Mbtps1	-0.161243	0.0155372	0.317265
Ppp1r3b	0.723638	0.0156131	0.317979
Rnf19b	0.186313	0.0155939	0.317979
Ccdc8	0.505598	0.0156478	0.318269
Cntd1	-0.674903	0.0157317	0.318393
Emp1	0.421162	0.015736	0.318393
Olfr1385	-0.158428	0.0157175	0.318393
Usb1	-0.552044	0.0157207	0.318393
Nlk	-0.235473	0.0157606	0.318475
Capn6	-0.43125	0.0158089	0.319036
Nsun7	-0.73342	0.0158564	0.319165
Olfr1312	-0.452369	0.0158483	0.319165
Sacs	-0.191176	0.0158948	0.319523
Angptl2	0.190621	0.0159624	0.319846
Cd209f	0.706898	0.0159727	0.319846
Zbtb38	-0.131505	0.0159542	0.319846
Aim2	0.930792	0.0161245	0.32164
Gm29650	-1.2595	0.0161141	0.32164
Psmc4	0.135087	0.0161187	0.32164
Gm20597	1.06139	0.0162085	0.322639
Mcee	-0.153834	0.0162205	0.322639
Scml4	0.744826	0.016237	0.322639
Ncoa1	-0.14708	0.0162637	0.322757
Tspan5	0.567029	0.0162894	0.322854
Apc2	1.10972	0.0163316	0.323279
Olfr536	1.33946	0.0164612	0.325428
Cecr2	-0.208585	0.0165705	0.326298
Creb3l1	0.411285	0.016566	0.326298
Ddx23	0.121387	0.0165893	0.326298
Gm10401	-1.49768	0.0165825	0.326298
2210039B01Rik	-0.676651	0.0166823	0.327712
Aldh1a3	0.64802	0.0167719	0.328559
Bcar1	-0.210705	0.0168631	0.328559
Cnep1r1	0.248731	0.0168005	0.328559
Gfpt2	0.361665	0.0167764	0.328559
Hes6	0.47422	0.0168562	0.328559
Maged2	-0.316218	0.0168736	0.328559
Znfx1	0.139448	0.0168585	0.328559
Aifm1	0.14149	0.0171482	0.329274
Btbd19	0.902289	0.0172751	0.329274
Cbfa2t2	-0.179612	0.0172455	0.329274
Cyb5r1	0.133337	0.0172553	0.329274
Epb41l2	0.133533	0.0172415	0.329274
Gm42418	-1.07963	0.0172057	0.329274
Jag1	0.260258	0.0169683	0.329274
Mmp17	0.984518	0.0170862	0.329274
Myt1l	1.02325	0.0171075	0.329274
Myzap	0.322491	0.0170657	0.329274
Olfr1457	-1.6386	0.0172314	0.329274
Pf4	0.984331	0.0170566	0.329274
Plin4	0.242732	0.0172724	0.329274
Ptma	0.127795	0.0171915	0.329274
Rnf115	-0.235646	0.017187	0.329274
Tada2a	-0.20195	0.0172922	0.329274
Zc3hav1l	0.710305	0.0169588	0.329274
Zfp329	-0.270913	0.0172521	0.329274
Gpm6a	-0.920849	0.0173339	0.329655
Med8	0.197744	0.0173547	0.329655
Acss2	0.153824	0.0176231	0.332651
Fgd5	0.183581	0.0176325	0.332651
Gm21962	-0.28768	0.0176565	0.332651
Herc3	-0.17764	0.0176152	0.332651
Ltbp1	0.228182	0.0176608	0.332651
Trpc7	-1.08998	0.017684	0.332651
Ube2j1	-0.150095	0.017535	0.332651
Vezf1	-0.155511	0.0176805	0.332651
Chd2	-0.161734	0.0177388	0.333279
Dctn4	-0.131026	0.0179204	0.333461
Dlst	0.0948849	0.0178343	0.333461
Hps1	-0.563629	0.0178714	0.333461
Itga2	-0.498815	0.0179069	0.333461
Parm1	-0.237303	0.0178481	0.333461
Pde6g	1.24893	0.0178541	0.333461
Stbd1	0.227085	0.017917	0.333461
Vmn2r53	-0.153958	0.0177803	0.333461
Fbn1	0.422378	0.0180027	0.333792
Rassf2	-0.253662	0.0179864	0.333792
Ston1	0.490891	0.0179848	0.333792
Gca	-0.405962	0.0180283	0.333868
Acot2	-0.216141	0.0180593	0.334043
Acat3	0.89086	0.0181754	0.334583
Pcdhgb4	-0.32633	0.0181963	0.334583
Plce1	0.261593	0.0181439	0.334583
Sgms2	1.06248	0.0181647	0.334583
Zbtb37	-0.14905	0.0181372	0.334583
Hipk3	-0.0784123	0.0183033	0.336152
F830016B08Rik	-0.544378	0.0183747	0.337065
Cops5	-0.135716	0.0184486	0.3372
Gpr89	-0.184181	0.0184689	0.3372
Rilpl1	0.149329	0.0184387	0.3372
Sardh	0.734259	0.0184211	0.3372
Pfn1	0.130968	0.0185051	0.337463
Ankrd27	-0.174916	0.0185586	0.33804
Gm26720	-0.86556	0.0186491	0.339292
Kcnj1	-0.914168	0.0186843	0.339533
Mccc1	0.160178	0.0187742	0.339577
Nubp1	0.24408	0.0187252	0.339577
Nxpe3	-0.623585	0.0187626	0.339577
Olfr1156	-0.513584	0.0187473	0.339577
Ror2	1.12419	0.0188097	0.339822
Gm44421	-0.324077	0.018895	0.340571
Sh2d5	-1.69419	0.0188762	0.340571
Cdca4	0.623789	0.0189452	0.341079
Agfg2	0.465372	0.0190428	0.34244
Trpm2	1.07466	0.019074	0.342604
A530076I17Rik	-1.1499	0.0191434	0.343446
Olfr959	-0.541274	0.0191651	0.343446
Rfx7	-0.122889	0.0191998	0.34367
Mtrf1	-0.235889	0.0192244	0.343713
Klra2	-1.44366	0.0192643	0.343794
Slc9a8	-0.158766	0.0192732	0.343794
Sema4c	0.329668	0.0193384	0.344561
Cavin1	0.134159	0.0195115	0.346452
Gzmm	0.324422	0.0194909	0.346452
Olfr31	-0.441677	0.0194745	0.346452
Dazap2	-0.177679	0.0196605	0.347828
Fat1	0.247347	0.0196957	0.347828
Fsd1l	-0.250194	0.0196548	0.347828
Sec24d	0.316252	0.0197011	0.347828
Spata7	0.441179	0.0196797	0.347828
Topors	-0.236272	0.0197405	0.348128
Afdn	-0.147309	0.0200448	0.348739
C2cd5	-0.19361	0.0198322	0.348739
Cxcl14	0.21831	0.0198756	0.348739
Irf2bp2	0.233209	0.0199984	0.348739
Lbh	-0.348623	0.0200401	0.348739
Lrp2bp	0.321712	0.0199032	0.348739
Nkapd1	-0.197228	0.0199525	0.348739
Phf21b	0.881268	0.0199808	0.348739
Pmepa1	0.197553	0.0199595	0.348739
Rftn1	0.236477	0.0198158	0.348739
Rpl37a	0.212636	0.0198969	0.348739
Synj1	-0.211942	0.0200226	0.348739
Pusl1	-0.433479	0.0201069	0.349427
Commd10	0.372423	0.0201987	0.350048
Ddx17	-0.0913337	0.0202069	0.350048
Mdm2	0.0964612	0.0202328	0.350048
Myo1c	0.145803	0.0202272	0.350048
Kmt2a	-0.0897755	0.0202608	0.350141
Cdc42ep4	0.333009	0.0204158	0.350529
Chst10	-0.853533	0.0203604	0.350529
Ophn1	-0.232148	0.0203338	0.350529
Thbs1	0.568745	0.0203387	0.350529
Tuba1c	0.824259	0.0204187	0.350529
Zranb1	-0.140375	0.0204037	0.350529
Rufy3	-0.197812	0.0204657	0.350947
Cpt1a	-0.343942	0.0205797	0.351197
Entpd1	0.292016	0.0205416	0.351197
Gm33994	1.10076	0.0205498	0.351197
Mbtps2	-0.295484	0.0205136	0.351197
Ubb	0.0581147	0.0205934	0.351197
Sccpdh	-0.208342	0.0207566	0.353591
Gnat2	1.36378	0.0208081	0.35408
Gadd45a	0.349375	0.020832	0.354098
AI854703	-0.707782	0.0209867	0.354272
Ikzf1	1.07264	0.0209412	0.354272
Itpripl1	0.520228	0.021003	0.354272
Pdgfra	0.179533	0.0210034	0.354272
Pkib	-0.32339	0.0209885	0.354272
Pttg1ip	0.230297	0.0210248	0.354272
Sik2	-0.151839	0.0209693	0.354272
Zfp523	-0.227671	0.0210064	0.354272
Slc30a10	-0.728286	0.0210763	0.354754
Micu3	-0.226416	0.0211294	0.355263
Ift46	-0.228133	0.0212072	0.356185
Lpgat1	0.153872	0.0213402	0.35649
Rsbn1l	-0.148819	0.0213304	0.35649
Tmem245	-0.11035	0.021255	0.35649
Tubb2a	0.351759	0.0213148	0.35649
Vcpkmt	0.580755	0.0212812	0.35649
1810055G02Rik	0.304634	0.0214391	0.356582
Ankrd13a	0.173418	0.0214606	0.356582
Mns1	-0.58458	0.0213798	0.356582
Rp2	0.374319	0.0214197	0.356582
Sirt3	0.271543	0.0214442	0.356582
Rin3	0.262107	0.0215044	0.356659
Stra6l	-0.483307	0.0215112	0.356659
Dhh	-0.759468	0.0216142	0.357983
Rnf40	0.142268	0.0216771	0.358643
Rheb	0.134753	0.0217042	0.358709
Ifi211	0.387906	0.021871	0.360697
Olfr914	-0.428404	0.0218482	0.360697
Arhgap10	0.149061	0.021987	0.361842
Stard9	-0.168534	0.0219747	0.361842
D630024D03Rik	-0.646117	0.022071	0.362172
Gm17203	-0.704482	0.0220771	0.362172
Gprasp2	-1.34176	0.0220592	0.362172
Tmem18	-0.336432	0.0221462	0.362922
Ccne2	-0.330462	0.0222522	0.3639
Tert	-1.55955	0.0222528	0.3639
LT629154.5	-0.447632	0.022352	0.365138
Ino80	-0.124884	0.0223973	0.365493
Lox	0.495984	0.0224809	0.366239
Mettl8	0.299912	0.0224902	0.366239
Mrgbp	-0.379719	0.0225187	0.366319
Aaed1	-0.159981	0.0227176	0.366534
Chrdl1	0.630868	0.0228281	0.366534
Chrm3	1.1617	0.0226645	0.366534
Dcaf8	-0.106745	0.0225803	0.366534
Gm6710	0.86779	0.022815	0.366534
Kat7	0.144814	0.0228252	0.366534
Map3k10	0.125516	0.022839	0.366534
Nup62	0.193182	0.0225751	0.366534
Pgghg	0.656758	0.022784	0.366534
Polr1a	-0.112869	0.0226108	0.366534
Rps11	-0.155753	0.02268	0.366534
Slc36a2	1.51551	0.0226295	0.366534
Zbp1	1.30392	0.0227824	0.366534
Capg	0.309673	0.0229051	0.367215
C1qb	0.394534	0.0230356	0.367828
Cyba	-0.512882	0.0229924	0.367828
Gm20503	2.20351	0.0230523	0.367828
Sbk1	-0.193172	0.0230209	0.367828
Zfp991	1.31997	0.0230618	0.367828
Ccdc136	0.217405	0.023125	0.368456
Psme2b	-1.07886	0.0231678	0.368632
Xlr3b	0.907264	0.0231835	0.368632
Kcnj2	-0.233101	0.0233725	0.368767
Nqo1	-0.220329	0.0233787	0.368767
Olfr64	0.979246	0.0233533	0.368767
Prrt2	0.847482	0.0233549	0.368767
Rhot2	0.139882	0.0232635	0.368767
Srp54c	-0.139406	0.0232639	0.368767
St3gal6	-0.128294	0.0233821	0.368767
Zmynd11	-0.0802795	0.0232266	0.368767
Gm36899	1.62601	0.0234935	0.369397
Gm48278	-1.57356	0.0234909	0.369397
Zfp36l2	0.279418	0.023465	0.369397
Golga7b	0.377563	0.0235555	0.369997
Pi4kb	0.192847	0.0235794	0.369998
Tprn	-0.608862	0.0236188	0.370075
Zmym3	-0.203083	0.023632	0.370075
Cfap126	0.604217	0.0236602	0.370143
A930035D04Rik	1.70734	0.0238641	0.370878
Arhgap30	0.456371	0.023813	0.370878
Gm14168	-1.55607	0.0238349	0.370878
Gm47518	-1.39271	0.0237945	0.370878
Rbm19	0.188691	0.0237553	0.370878
Snx33	0.300667	0.023798	0.370878
Ush1c	-0.356326	0.0238744	0.370878
Gm21988	-1.55038	0.0239602	0.371096
Gm49272	-0.180487	0.0239396	0.371096
Rreb1	-0.110117	0.0239597	0.371096
Tmem232	-0.922448	0.0240305	0.371609
Wdr73	0.400189	0.0240412	0.371609
Nudt16l1	0.37415	0.0241102	0.372304
Sh3bp2	0.458387	0.0241882	0.373138
Ctu1	0.711792	0.0242326	0.373196
Gm47096	-1.08584	0.02424	0.373196
Ccdc63	-0.493159	0.0243966	0.375234
Abi3bp	0.197947	0.0245243	0.375561
Cpeb2	-0.244394	0.0245321	0.375561
Fbxw10	-1.04922	0.0244876	0.375561
Gpbp1l1	-0.113129	0.0245389	0.375561
Pja2	-0.0668144	0.0244591	0.375561
Lmtk2	0.123149	0.0246677	0.37716
Cd59b	0.490006	0.0247609	0.37747
Elk3	0.282066	0.0247581	0.37747
Glb1	1.01091	0.0247341	0.37747
Atp2a3	0.358165	0.0249784	0.378665
Ccdc107	0.253487	0.0248889	0.378665
Evc2	0.235183	0.0249817	0.378665
Fndc5	0.244494	0.0248938	0.378665
Isoc2b	0.488886	0.0249411	0.378665
Rnf41	-0.217421	0.0249857	0.378665
C1qtnf9	0.235995	0.0250662	0.379144
Scrib	0.162985	0.0250609	0.379144
Dct	-0.509727	0.0252315	0.381273
Aldh18a1	0.581237	0.0253713	0.382449
Ccdc80	0.315822	0.0253861	0.382449
Dhx58	0.878105	0.0254156	0.382449
Dnm1	-0.260432	0.0253835	0.382449
Gm5141	-1.40907	0.0254325	0.382449
Kcnj12	0.180695	0.0254755	0.382724
Chst1	0.562164	0.0255694	0.38318
Gm4924	-0.554476	0.025676	0.38318
Morn4	-0.556894	0.0257128	0.38318
Msi2	-0.0883864	0.0256357	0.38318
Olfr394	0.363101	0.025652	0.38318
Olfr986	-0.20562	0.0257135	0.38318
Pirb	0.438697	0.0256264	0.38318
Rnft1	-0.215929	0.0256247	0.38318
Tatdn1	-0.191362	0.0257281	0.38318
Nck1	-0.167542	0.0258187	0.384067
Retnla	0.832922	0.0258371	0.384067
Apex2	-0.210628	0.0260761	0.387248
3110021N24Rik	-0.397901	0.0261736	0.388114
Peak1	0.118258	0.0261844	0.388114
Tceal1	-0.333207	0.0263568	0.390298
Apool	-0.182889	0.0266244	0.390379
Cd300ld	0.539484	0.0266815	0.390379
Clcn1	-0.0902567	0.0265321	0.390379
Enpp4	-0.128476	0.0267704	0.390379
Ets1	0.209273	0.0267857	0.390379
F13a1	0.227624	0.0264442	0.390379
Fgf11	0.402904	0.0266785	0.390379
Gm10067	-1.2839	0.0267678	0.390379
Gm29113	-1.04287	0.0266869	0.390379
Gm31026	-0.572317	0.02679	0.390379
Gm38832	1.18564	0.0266201	0.390379
Lysmd1	-0.292097	0.0265739	0.390379
Olfr39	1.58261	0.0266208	0.390379
Pcnx	0.117336	0.0265562	0.390379
Pds5b	-0.137306	0.026618	0.390379
Sec63	-0.140595	0.0264363	0.390379
Slc44a3	0.835026	0.0266986	0.390379
Ppargc1a	0.356172	0.0268361	0.390685
Cyp1b1	0.554017	0.0268961	0.391191
1700088E04Rik	-0.563687	0.0272135	0.391362
Anp32b	0.14628	0.0271624	0.391362
Atf7ip	-0.110772	0.0274348	0.391362
Ccdc9b	-0.235018	0.0271361	0.391362
Dusp28	0.261321	0.0271755	0.391362
Eef1e1	-0.353445	0.0270894	0.391362
Ercc5	0.197979	0.0272386	0.391362
Fam32a	0.262556	0.0270918	0.391362
Fbxw5	0.119618	0.0274021	0.391362
Hint1	0.111117	0.0275338	0.391362
Lrrc42	0.305625	0.0274824	0.391362
Mapk12	-0.125694	0.0273288	0.391362
Max	0.195439	0.0275636	0.391362
Mmp28	0.905358	0.0274197	0.391362
Mrnip	0.702426	0.0271638	0.391362
Mrps31	-0.163315	0.0275197	0.391362
Myoz3	-0.169387	0.02702	0.391362
Mzt2	0.464638	0.0275554	0.391362
Osbp	-0.0867375	0.0271118	0.391362
Pex11b	-0.330618	0.0275268	0.391362
Prim1	1.07779	0.0269535	0.391362
Rab3ip	0.186497	0.027297	0.391362
Sept4	-0.351167	0.0270201	0.391362
Tomm20	-0.134651	0.0272079	0.391362
Txndc16	-0.143703	0.0275305	0.391362
Vps8	-0.159945	0.0274215	0.391362
Dohh	0.20285	0.0276705	0.391397
Gm37245	-0.513368	0.0276763	0.391397
Ndufaf5	0.195061	0.0276751	0.391397
Pik3cg	0.685394	0.0276921	0.391397
Tmem19	-0.238556	0.0276329	0.391397
2510009E07Rik	-0.180914	0.0279293	0.391414
4930533N22Rik	-0.210853	0.0278888	0.391414
AL731706.2	-1.05937	0.0280767	0.391414
Cgnl1	0.249215	0.0280969	0.391414
Crebzf	0.204197	0.0278566	0.391414
Ctnnd2	-0.888625	0.0279968	0.391414
Gdi1	-0.141012	0.0279441	0.391414
Gm20186	0.455865	0.0277831	0.391414
Gpx2	0.780816	0.0280334	0.391414
Hdac4	-0.19113	0.0280533	0.391414
Hdac7	0.180266	0.0280322	0.391414
Ndufb10	0.10595	0.0280575	0.391414
P2rx6	-0.279485	0.0280443	0.391414
Sptbn1	0.10746	0.0278746	0.391414
Vtn	-0.361782	0.0279047	0.391414
Ybx3	0.125487	0.027986	0.391414
Epc2	-0.146891	0.0281787	0.391447
Fam13b	-0.214329	0.0281942	0.391447
Gm16211	0.303813	0.0281267	0.391447
Gm44790	0.654897	0.0282001	0.391447
Galnt14	1.27261	0.0282769	0.391807
Stag2	-0.1029	0.0282768	0.391807
Vcl	0.111685	0.0283018	0.391807
Hk1	0.263357	0.0283655	0.392338
Trappc11	-0.136752	0.0284619	0.393321
Arap1	-0.194333	0.028495	0.393429
Garem1	0.249287	0.028586	0.393635
Slc37a1	-1.4362	0.0285601	0.393635
Tmem242	0.138037	0.0285694	0.393635
AC149294.1	-0.276032	0.0288669	0.393718
Acat2	-0.648197	0.0287735	0.393718
Fgf13	-0.15686	0.028804	0.393718
Gpx1	0.153882	0.0287761	0.393718
Msantd4	0.143862	0.0287014	0.393718
Olfr635	-0.301779	0.0287072	0.393718
Olfr782	-0.696015	0.0288831	0.393718
Pgam1	0.290105	0.0288965	0.393718
Sell	-1.22695	0.0287383	0.393718
Tas1r3	-0.626913	0.0288574	0.393718
Tgfb2	-0.159041	0.0286501	0.393718
Usp28	-0.150238	0.0286988	0.393718
Zfp593	0.31325	0.0290023	0.394812
Ppp1r3a	-0.135026	0.0290316	0.394865
A830052D11Rik	-0.412875	0.0290734	0.395087
BC049352	1.28017	0.0291292	0.395154
Gm15728	-0.864989	0.0291078	0.395154
Camk2n2	-0.702202	0.0292344	0.395814
Epb41l4b	-0.196055	0.0292108	0.395814
Ppm1a	0.0783114	0.0292543	0.395814
Bnip3l	-0.101654	0.0292813	0.395834
Ablim1	-0.5776	0.0294863	0.395846
Coa3	0.243837	0.0294843	0.395846
Exoc6	-0.112606	0.0293693	0.395846
Il4ra	0.367373	0.0294123	0.395846
Mapkapk2	0.0876541	0.0294326	0.395846
Myl12b	-0.366931	0.0294069	0.395846
Vegfd	-0.392129	0.0294473	0.395846
Vmn2r14	1.35578	0.02945	0.395846
Fopnl	0.197327	0.0296517	0.397722
Gm4791	0.612946	0.02972	0.398294
Pxdc1	0.66201	0.0297468	0.398309
Car2	-0.31987	0.0298715	0.399114
Olfr558	0.603758	0.0298841	0.399114
Wdr62	-0.422243	0.0298751	0.399114
BX890553.1	-0.56377	0.0299186	0.399232
Dpp10	-0.225437	0.0300527	0.400677
AC129328.1	-0.380939	0.0302396	0.401248
Ccdc189	0.493571	0.0301917	0.401248
Eif2ak3	0.247746	0.0302104	0.401248
Ly6g6c	0.495708	0.0302507	0.401248
Pik3c2b	-0.17608	0.0302061	0.401248
Slc25a1	0.620642	0.0302467	0.401248
Psme3	-0.123922	0.030303	0.401599
Kmt2e	-0.129761	0.0304959	0.402437
Pcdhgb7	-0.247983	0.0304947	0.402437
Sf3b6	-0.222659	0.0304554	0.402437
Specc1l	-0.0883668	0.0304129	0.402437
Xrn1	-0.133834	0.0304647	0.402437
Tomm22	0.206071	0.0305373	0.402642
Abracl	1.03628	0.0305884	0.402878
Neurl1b	0.361629	0.0306332	0.402878
Sla	1.36581	0.0306115	0.402878
Patj	-0.308939	0.0307845	0.404184
Zdhhc14	0.330066	0.0307648	0.404184
Rbp1	0.415383	0.0308353	0.404508
Chn2	0.583167	0.0309126	0.404838
Klhl41	-0.0971068	0.030902	0.404838
Appl1	-0.133688	0.0309538	0.405036
Acrv1	-1.02326	0.0311122	0.405059
Commd8	-0.204409	0.0310661	0.405059
Gm47524	1.50144	0.0309884	0.405059
Med30	0.304464	0.0310879	0.405059
Slc1a1	-0.354422	0.031063	0.405059
Trmt12	-0.412078	0.0310192	0.405059
A430106G13Rik	0.581014	0.0314447	0.405424
Arhgef26	-0.479267	0.0313175	0.405424
Atp10a	0.402211	0.0312075	0.405424
Eri2	0.588699	0.0314537	0.405424
Fam129b	0.32361	0.0312237	0.405424
Igfbp6	0.306294	0.0312128	0.405424
Pdgfd	0.571819	0.0313388	0.405424
Prdx4	0.895987	0.0314199	0.405424
Srm	0.353647	0.0312884	0.405424
Stx17	-0.143481	0.031449	0.405424
Tmem161b	-0.273727	0.0314463	0.405424
Zfp316	0.244333	0.0314372	0.405424
Tmem182	-0.101537	0.031493	0.405593
Gm8113	0.399779	0.0316543	0.406827
Shisa5	0.339165	0.0316674	0.406827
Slc25a4	0.106353	0.0316449	0.406827
Adcy5	0.414844	0.0317924	0.407757
Dach1	-0.342203	0.0319508	0.407757
Ifi214	-0.73481	0.0319156	0.407757
Jade1	0.142811	0.0319371	0.407757
Mynn	-0.194803	0.0319108	0.407757
Ncan	-0.535774	0.031801	0.407757
Platr4	-1.15655	0.0320026	0.407757
Tmc7	-0.201606	0.0319005	0.407757
Trmt10a	-0.415357	0.0319968	0.407757
Zfp386	-0.185216	0.0319603	0.407757
Arvcf	-0.248758	0.0320336	0.407817
Ryr3	-0.327657	0.0321097	0.408451
Cd320	0.375804	0.0322108	0.408467
Cfb	0.468173	0.0322105	0.408467
Etfdh	-0.104772	0.0321599	0.408467
Zfp462	-0.165548	0.0322163	0.408467
Ercc6	-0.178561	0.0324541	0.408811
Gdf5	1.55771	0.0324285	0.408811
Gm26599	0.842828	0.0324038	0.408811
Mdh2	0.0766321	0.0324008	0.408811
P2ry6	-0.988201	0.0324106	0.408811
Polk	0.20161	0.0324148	0.408811
Ptpn9	0.275953	0.0323404	0.408811
Usp38	0.195555	0.0323255	0.408811
Wdr55	0.260182	0.0325149	0.409245
5830416I19Rik	1.01512	0.0326376	0.409658
Gm17281	-0.155218	0.0326057	0.409658
Lrg1	0.485214	0.0326625	0.409658
Msantd3	0.188173	0.0325762	0.409658
Pigg	-0.321485	0.0326797	0.409658
Col1a1	0.392057	0.0327444	0.409806
Mfsd4b1	0.350851	0.0327423	0.409806
4932438A13Rik	-0.0826705	0.0328007	0.410181
Trim36	-0.837302	0.0329389	0.411577
Ppp1r14a	-0.49441	0.0330669	0.412844
Grpel1	0.151647	0.0331092	0.41304
Pigp	-0.185706	0.0332249	0.41415
Onecut2	-0.749738	0.0332769	0.414338
Wdr72	-0.706529	0.0332933	0.414338
Camk1	0.141242	0.0333246	0.414394
Alg11	-0.259867	0.0334644	0.415246
Cds1	0.432711	0.0334854	0.415246
Gm32338	-0.561986	0.0335001	0.415246
Gm5108	-0.784028	0.033478	0.415246
Mmp2	0.179194	0.0335723	0.415809
Fam76a	-0.12427	0.0337041	0.416444
Mnd1	0.617867	0.0336783	0.416444
Sesn3	0.144906	0.0336571	0.416444
Nog	0.504428	0.0337678	0.4169
Skap1	-0.999915	0.0338728	0.417863
Alox5ap	0.529584	0.0341869	0.41859
Anxa5	0.205835	0.0342233	0.41859
Appbp2	-0.176884	0.0341511	0.41859
Arl6	0.889279	0.0340427	0.41859
B3gat3	0.192965	0.0342413	0.41859
Cdh13	-0.111813	0.0341641	0.41859
Cspg5	-0.618999	0.0341002	0.41859
Dck	-0.676929	0.0339726	0.41859
Flna	0.232529	0.0340569	0.41859
Fto	-0.0778272	0.0341079	0.41859
Lyl1	0.976138	0.034277	0.41859
Mapre3	-0.103581	0.0343354	0.41859
Pycard	-0.732304	0.0344172	0.41859
Slc16a6	-0.375186	0.0344018	0.41859
Slc3a2	0.173395	0.0342866	0.41859
Slc45a4	-0.152474	0.0343956	0.41859
Trpc3	-0.313647	0.0341025	0.41859
Zfp110	0.199539	0.0343843	0.41859
Tnnt2	0.396108	0.034535	0.419693
Lama5	-0.168581	0.0346559	0.420834
Fmnl2	0.205291	0.0346894	0.420911
Nrtn	0.59423	0.034811	0.422056
Rtl8a	0.380943	0.0348696	0.422436
Lrch3	-0.13291	0.0349149	0.422656
9530077C05Rik	-0.718862	0.0349505	0.422756
C530050E15Rik	-0.96306	0.0350172	0.423233
Fjx1	1.04994	0.0351004	0.423909
Gm29683	-0.944595	0.0351621	0.424324
Gm10260	0.833531	0.0354077	0.425355
Gm37724	-0.246373	0.035412	0.425355
Gm47283	0.503921	0.0353182	0.425355
Nop2	0.191411	0.0353767	0.425355
Tmem185a	0.233734	0.0353665	0.425355
Zfp947	0.891846	0.0353403	0.425355
Btrc	-0.135645	0.0356143	0.425553
Eri1	0.287592	0.0357644	0.425553
Fut8	-0.133611	0.0357616	0.425553
Ilvbl	-0.335912	0.0356686	0.425553
Ms4a4a	1.0347	0.0355836	0.425553
Nsf	-0.176656	0.0357807	0.425553
Olfr695	0.381842	0.0356114	0.425553
Plek	0.688896	0.0355222	0.425553
Safb	0.0963287	0.0355975	0.425553
Slc16a1	0.191414	0.0357696	0.425553
Slc39a14	0.234866	0.0358109	0.425553
Slc7a10	0.853295	0.0355433	0.425553
Taf1	-0.123648	0.0358398	0.425553
Trim25	0.195145	0.0358366	0.425553
Vasn	0.279932	0.0357575	0.425553
Tnrc6a	-0.106939	0.0359126	0.426091
Gbp10	-0.473767	0.0359712	0.426135
Pspc1	-0.182819	0.0359601	0.426135
Cox5b	0.131686	0.0360099	0.426227
Slc11a1	0.681137	0.0360866	0.426227
Snapc1	-0.197949	0.0360888	0.426227
Zdbf2	0.517924	0.0360491	0.426227
Ccdc124	0.142726	0.0363351	0.427015
Dpy19l1	0.390573	0.0363482	0.427015
Fndc10	0.9477	0.0363217	0.427015
Gm30806	1.27645	0.036254	0.427015
Tbc1d2	-0.41695	0.0362008	0.427015
Tmem63b	-0.105153	0.0363248	0.427015
Tspoap1	-0.846795	0.0362806	0.427015
Anapc10	-0.280624	0.0364435	0.427284
Fbxl7	0.452018	0.0364536	0.427284
Gm32568	-1.13915	0.0364313	0.427284
Snta1	0.130997	0.0365106	0.427629
Gm27017	-1.19371	0.0365697	0.427998
AC160336.1	0.135668	0.0366963	0.428249
Aldh7a1	0.169384	0.0367576	0.428249
BC051077	-0.40624	0.0368868	0.428249
Catsperg1	-0.994114	0.0367879	0.428249
Efnb2	-0.230798	0.0369775	0.428249
Ephb4	-0.19657	0.0368567	0.428249
Fzd6	-0.324513	0.036649	0.428249
Hdac6	-0.334697	0.036844	0.428249
Olfr1162	-0.999433	0.0369539	0.428249
Rnf44	-0.145827	0.0369613	0.428249
Rtn2	-0.104156	0.0367725	0.428249
Txndc5	0.183923	0.036653	0.428249
Ube2t	0.36564	0.0368993	0.428249
Zfp26	-0.183948	0.0368471	0.428249
Dmd	-0.0585378	0.0370315	0.428253
Synrg	-0.112441	0.037033	0.428253
Homez	-0.392465	0.0372056	0.429452
Mospd1	-0.192603	0.037225	0.429452
Mul1	0.171265	0.0372474	0.429452
Ptges3l	0.149671	0.0371813	0.429452
Ggt5	-0.41378	0.0373059	0.429517
Klf15	0.184792	0.0373427	0.429517
Mrpl23	-0.125989	0.0373456	0.429517
Sync	-0.12021	0.0373638	0.429517
Kctd16	-1.41122	0.0375701	0.43157
Haus6	0.256939	0.0376786	0.431725
Mmrn1	0.461366	0.0376949	0.431725
Phc2	0.196121	0.0376212	0.431725
Postn	0.382295	0.03766	0.431725
AC117188.2	-0.265632	0.0379146	0.433805
Dpysl5	0.854195	0.0379324	0.433805
Becn1	0.11269	0.0380569	0.433833
Gm43056	-0.754018	0.0380444	0.433833
Gorasp2	-0.103243	0.0380192	0.433833
Hist1h2ag	1.71216	0.0381294	0.433833
Nisch	-0.139126	0.0379671	0.433833
Plekhh3	-0.20129	0.03813	0.433833
Srsf3	0.166216	0.0381305	0.433833
Gm48654	1.09304	0.038182	0.434071
Olfr1124	-0.857916	0.0382074	0.434071
Dpysl3	0.269911	0.038264	0.434078
Mocs1	-0.214494	0.0382518	0.434078
Terf2ip	-0.170168	0.0382985	0.434152
Mthfr	0.226174	0.0383761	0.434714
Gnrh1	1.65808	0.0384157	0.434846
Pparg	0.388797	0.0384824	0.435283
Hs3st3a1	1.15984	0.038583	0.435786
Plbd1	0.20954	0.0385818	0.435786
Aqp11	-0.60452	0.038699	0.43671
Zc3h10	0.271736	0.0387211	0.43671
Sp3	-0.136657	0.0387927	0.437199
Coq3	0.226181	0.0390093	0.438685
Lsm6	0.194905	0.039002	0.438685
Slc37a4	-0.1635	0.0389958	0.438685
Bloc1s3	0.496457	0.0390667	0.439012
Duox1	-1.02276	0.0392546	0.440315
Edf1	0.10733	0.0392665	0.440315
Serpinb1c	-0.756452	0.0392678	0.440315
Nmrk2	0.273519	0.0393275	0.440666
Akap5	-0.360308	0.0394189	0.441373
Mcm6	0.378856	0.0394797	0.441734
AC110241.2	-0.823617	0.0396134	0.441769
Enkd1	-0.813664	0.0397373	0.441769
Gsn	0.181129	0.0397674	0.441769
Kpna6	0.0823836	0.0397052	0.441769
Mrc2	0.224839	0.0396596	0.441769
Olfr352	-0.977537	0.0397531	0.441769
Polr2a	-0.110134	0.0397386	0.441769
Rbfox1	-0.124706	0.0396489	0.441769
Slc10a7	-0.276907	0.039734	0.441769
Vezt	-0.132866	0.0395972	0.441769
Bzw1	0.132718	0.0398774	0.442061
Gm40477	-0.636074	0.0401071	0.442061
Gm42450	-0.498126	0.0400569	0.442061
Gm47925	-0.473953	0.0398534	0.442061
Gm5427	-1.05137	0.0400331	0.442061
Igf2bp3	-0.652923	0.0399644	0.442061
Igsf8	0.325293	0.0399592	0.442061
Tgfb3	0.171904	0.0401026	0.442061
Tmem131l	-0.197656	0.0399527	0.442061
Vps13d	0.0776869	0.0399828	0.442061
Yy2	0.80425	0.0400941	0.442061
5430431A17Rik	-0.239747	0.0401674	0.442411
Rps14	-0.141362	0.040242	0.442919
Olfr825	-0.559404	0.0402997	0.44324
Etv5	0.241246	0.0404796	0.443646
Gm26547	-0.574558	0.0404763	0.443646
Pikfyve	-0.150847	0.0404464	0.443646
Rdh13	0.178578	0.0404592	0.443646
Scand1	0.16441	0.0403757	0.443646
Gtf3c4	0.168108	0.0405988	0.444638
Srbd1	0.2804	0.0406886	0.445308
Gm28653	-0.669569	0.0408397	0.445391
Gm33432	0.498438	0.0408221	0.445391
Msc	0.92527	0.0408351	0.445391
Tpgs2	0.268573	0.0407862	0.445391
Vamp4	-0.199601	0.0407561	0.445391
1700066M21Rik	0.554391	0.0408877	0.445601
Olfr160	-1.13702	0.0410221	0.446753
Glce	-0.233471	0.041068	0.446938
Cfap74	-0.254865	0.0411581	0.447605
Aff3	-0.422895	0.0412215	0.44798
Gas7	0.30818	0.0412552	0.448033
1300017J02Rik	-0.464357	0.0413686	0.44833
Col8a1	0.508734	0.0413802	0.44833
Etnppl	-1.33864	0.0413565	0.44833
Hist2h2be	-0.384261	0.0414432	0.44833
Mrpl55	0.160278	0.0414559	0.44833
Tecr	-0.133031	0.0414164	0.44833
Htr2b	1.19785	0.0415458	0.44899
Cd2ap	-0.132075	0.0418248	0.4503
Dcaf12l2	1.23485	0.041841	0.4503
Gm4707	0.86603	0.0418411	0.4503
Irf7	0.677282	0.0417909	0.4503
Trib2	-0.165741	0.0417989	0.4503
Zfp157	-0.367233	0.0417517	0.4503
Usf3	-0.123207	0.0419444	0.451098
Fam110b	-0.334584	0.041995	0.45133
Rraga	-0.142386	0.0420602	0.451406
Vmn2r55	0.839996	0.0420373	0.451406
MF597757.2	-1.38884	0.0421862	0.452445
Oca2	-1.29926	0.0422502	0.452505
Olfr676	-0.608338	0.0422261	0.452505
Elk1	-0.214004	0.0423482	0.453188
Pak2	0.175692	0.0423723	0.453188
Naxd	0.201429	0.0424199	0.453384
Coro1a	0.558298	0.0426193	0.453706
Elovl7	-1.06336	0.0426561	0.453706
Fam107a	0.276898	0.0427131	0.453706
Mosmo	-0.179764	0.0425541	0.453706
Pdcd4	-0.207214	0.042593	0.453706
Pi4ka	-0.149224	0.0426054	0.453706
Pwwp2b	0.332551	0.0426149	0.453706
Rph3a	-0.482606	0.0427083	0.453706
Thoc5	0.164047	0.0426963	0.453706
4632404H12Rik	-0.277705	0.0427514	0.453756
Abcc9	-0.0925912	0.0430076	0.453756
Gm28502	1.29711	0.0429585	0.453756
Gm31545	-0.410173	0.0430253	0.453756
Iars2	-0.0889539	0.0429307	0.453756
Map3k15	0.513134	0.0427976	0.453756
Mthfsd	-0.190876	0.0429799	0.453756
Olfr1342	-1.2375	0.0430144	0.453756
Olfr1383	0.89345	0.0430395	0.453756
Ranbp10	-0.119214	0.0428335	0.453756
Sfxn5	0.299287	0.0429477	0.453756
Cadm1	-0.188412	0.0434203	0.45746
Mcc	0.170361	0.0434647	0.457617
Sp1	-0.134705	0.0435513	0.457908
Tmprss11g	-0.867298	0.0435351	0.457908
Fzd1	0.445217	0.0436256	0.458069
Pom121	0.147871	0.0436551	0.458069
Slc38a6	-0.112556	0.0436436	0.458069
Tmem8	-0.831994	0.0437014	0.458245
Egr2	-0.964338	0.0437425	0.458366
Ddx6	-0.112424	0.0438166	0.458767
Olfr671	-0.856394	0.0438399	0.458767
1700003I16Rik	-0.628596	0.0441812	0.458887
2310015K22Rik	-0.476377	0.0439593	0.458887
AC135964.1	0.707661	0.0440809	0.458887
CT009635.3	-0.360722	0.0440795	0.458887
Gm33466	-1.1052	0.0441143	0.458887
Gpatch8	-0.137473	0.0439717	0.458887
Lpin1	0.145134	0.0440367	0.458887
Morn2	0.39468	0.04415	0.458887
Nsl1	0.8096	0.0441516	0.458887
Snf8	0.150498	0.0441402	0.458887
Ssbp1	0.166213	0.0440212	0.458887
Tmed10	-0.103847	0.0442062	0.458887
A730049H05Rik	1.21429	0.0443687	0.459038
Anxa1	0.288324	0.0443085	0.459038
Notch2	0.145608	0.0443246	0.459038
Rrp15	0.227611	0.0443573	0.459038
Wdr49	-0.582446	0.0443502	0.459038
9930021J03Rik	-0.11417	0.0446225	0.460421
Dnajc24	0.462664	0.0446394	0.460421
G6pdx	0.489981	0.0445961	0.460421
Klf11	-0.30401	0.0446507	0.460421
Mcoln1	-0.165046	0.0445805	0.460421
Pgls	0.247096	0.0448711	0.46208
Wdtc1	0.076922	0.0448444	0.46208
Larp7	0.192782	0.0449229	0.462307
Dynlt3	-0.158228	0.0450505	0.463006
Plekha2	0.178205	0.0450287	0.463006
Abcc1	-0.145083	0.0453444	0.463648
Col14a1	0.361376	0.0453148	0.463648
Cox4i1	0.0882912	0.0453483	0.463648
Gm15473	-0.972935	0.0453798	0.463648
H2afy	0.123055	0.0453165	0.463648
Pola2	-0.242261	0.0454278	0.463648
Rnls	0.462008	0.0453643	0.463648
Sbk2	-0.28031	0.0453764	0.463648
Slk	0.114888	0.0454416	0.463648
Tex30	-0.651363	0.0454376	0.463648
Ube2cbp	0.844219	0.0452482	0.463648
Vcam1	0.3934	0.0454729	0.463662
Nktr	-0.0949946	0.0455979	0.464512
Selenof	-0.103399	0.0456161	0.464512
Cyp11a1	-0.775612	0.0456586	0.46464
Papola	0.111021	0.0457382	0.465145
Cd3d	0.362596	0.045859	0.465154
Fgfr4	-0.631237	0.0457733	0.465154
Glis1	-1.3291	0.0458454	0.465154
Olfr115	-0.554519	0.0458512	0.465154
Ash1l	-0.088632	0.0459182	0.465257
Atp1a2	0.103949	0.0459401	0.465257
Gm7694	-0.516706	0.0459813	0.465257
Jmjd1c	-0.107895	0.045989	0.465257
Gm26901	-0.799839	0.0461427	0.466507
Ctsb	0.0816539	0.0462045	0.466618
Fkbp7	0.443033	0.0462138	0.466618
Kcng4	0.27304	0.0462976	0.46716
Uqcrq	0.0975387	0.0463659	0.467546
Olfr250	-1.002	0.0464327	0.467915
E130308A19Rik	-0.140719	0.046492	0.468209
Pgpep1l	0.634926	0.0465511	0.468269
Usp34	-0.0920389	0.0465651	0.468269
Vmn1r173	1.00881	0.0465885	0.468269
Agbl3	-0.44149	0.0466385	0.468467
Gpc6	0.402615	0.046688	0.468662
Aurkaip1	0.0938832	0.0470514	0.469738
Crot	-0.137555	0.047032	0.469738
Ebp	0.356734	0.0470979	0.469738
Gfm1	0.0954239	0.0469088	0.469738
Kdm5c	0.112158	0.0470807	0.469738
Nol6	-0.131966	0.0470608	0.469738
Pax6	-0.341083	0.046829	0.469738
Socs3	0.917483	0.0469154	0.469738
Spryd7	-0.122243	0.0470413	0.469738
Tmprss11a	-0.794104	0.0470662	0.469738
Pcnt	0.108119	0.0471877	0.470129
Zdhhc4	-0.176524	0.0471977	0.470129
Gm31374	-1.02449	0.0472626	0.470474
Brap	0.0969263	0.0473937	0.471174
Pygl	0.711585	0.047392	0.471174
Gm45601	-0.503516	0.0474337	0.47127
Hebp1	0.470928	0.0474974	0.471601
Hbegf	0.40979	0.0475378	0.4717
Gm19866	-1.14999	0.0475765	0.471782
Ormdl3	0.192729	0.0476348	0.472059
Mppe1	-0.779433	0.0477375	0.472474
Tgm3	-1.05666	0.0477336	0.472474
1810043G02Rik	-0.307865	0.0486675	0.473542
2900052N01Rik	0.824511	0.0488283	0.473542
AW112010	-1.01604	0.0491798	0.473542
Acot7	0.205625	0.0486132	0.473542
Afg1l	0.215397	0.0488516	0.473542
Aldoart1	1.1868	0.0480113	0.473542
Angptl1	-0.322827	0.0483913	0.473542
Anxa4	0.159574	0.0492041	0.473542
C5ar2	-0.439471	0.0489512	0.473542
Ccdc88c	-0.15052	0.0496081	0.473542
Ccser2	-0.107871	0.0478797	0.473542
Cep41	0.987323	0.0487524	0.473542
Cggbp1	0.177466	0.0495606	0.473542
Cidec	0.774915	0.0484698	0.473542
Cirbp	-0.236551	0.048616	0.473542
Clic4	0.225094	0.049039	0.473542
Dgat2l6	-0.411736	0.0496038	0.473542
Dgke	-0.238733	0.0486049	0.473542
Dmxl1	-0.0890836	0.0486619	0.473542
Eya1	-0.118956	0.0489303	0.473542
Fam208b	-0.130039	0.0496153	0.473542
Gm13769	-0.925556	0.0490043	0.473542
Gm47270	-1.40477	0.0481731	0.473542
Gpr182	0.609293	0.0482169	0.473542
Hira	-0.175772	0.0495555	0.473542
Ifrd2	0.171545	0.0480728	0.473542
Il17rd	0.327557	0.0486938	0.473542
Lamc1	0.103316	0.0483573	0.473542
Lin37	0.367627	0.0480241	0.473542
Lvrn	-0.290976	0.0481525	0.473542
Map3k20	-0.0644812	0.0494774	0.473542
Mtmr10	0.158126	0.0482555	0.473542
Myc	0.314194	0.0489899	0.473542
Myt1	-1.12936	0.0492777	0.473542
Nab2	0.299954	0.0485266	0.473542
Neb	-0.07963	0.0491339	0.473542
Nek9	0.1107	0.0493979	0.473542
Nsmce1	0.290438	0.0492439	0.473542
Oxct1	0.120723	0.0493473	0.473542
P4ha2	0.160362	0.0487507	0.473542
Peg3	-0.252306	0.0482017	0.473542
Pex6	0.219679	0.0480143	0.473542
Pigs	0.238093	0.0481453	0.473542
Pnpla3	0.623512	0.0492222	0.473542
Ppard	0.119415	0.0494125	0.473542
Rad51c	0.7204	0.0480672	0.473542
Runx2	0.753696	0.0484047	0.473542
Sars2	-0.195216	0.049405	0.473542
Serping1	0.208936	0.0495846	0.473542
Slc25a38	0.19168	0.0492492	0.473542
Snx3	0.105336	0.048427	0.473542
Tas1r1	-0.747445	0.0479234	0.473542
Traf3ip2	0.262667	0.0494515	0.473542
Trappc13	0.168958	0.0495663	0.473542
Vmn1r77	-0.501092	0.0493336	0.473542
Wdr78	-0.767436	0.0484685	0.473542
Wfdc1	0.144073	0.0492599	0.473542
Zfp280c	-0.273242	0.0485159	0.473542
Fzd8	0.379065	0.0497895	0.474039
Imp3	0.240212	0.0497079	0.474039
Ldlrad3	-0.329696	0.0497651	0.474039
Tal1	0.584062	0.049748	0.474039
Cldn34c1	-0.480094	0.049863	0.474157
Pdp2	0.264472	0.0498425	0.474157
Crybg1	-0.328572	0.0501132	0.475413
Gm5113	-0.21721	0.0501511	0.475413
Ppp1r13b	-0.153279	0.0500647	0.475413
Sec24b	-0.12722	0.0500938	0.475413
Tmem150c	-0.719889	0.0501789	0.475413
Zfp768	0.140099	0.0501705	0.475413
Exo5	0.833459	0.050331	0.476074
Gm39459	0.938491	0.0503714	0.476074
Ppp1r3f	-0.335243	0.0503346	0.476074
Thy1	0.401552	0.0503541	0.476074
Dglucy	0.170617	0.0505294	0.476987
Ebf3	-0.148974	0.0505287	0.476987
9330159F19Rik	-0.221545	0.0506474	0.477258
Ccrl2	-0.483291	0.050664	0.477258
D130040H23Rik	-0.324473	0.0506867	0.477258
Mtfr1	0.146319	0.0507015	0.477258
Snx30	-0.226954	0.050712	0.477258
Agbl2	-1.19794	0.0508108	0.477609
Bccip	0.108157	0.0507976	0.477609
Gm26876	0.859927	0.0508777	0.477948
Gm3550	-0.451013	0.0509308	0.478158
Arfgap1	-0.138445	0.0509734	0.478268
Trim13	-0.348926	0.0510943	0.478902
Trim21	-0.474453	0.0511026	0.478902
Gm12022	-0.958994	0.0511574	0.479126
Mgst2	-1.28023	0.0512066	0.479298
Sdc2	0.305915	0.0512609	0.479516
Acsf2	-0.380691	0.0513261	0.479549
Maoa	-0.231964	0.0513188	0.479549
4933404O12Rik	0.668533	0.0513791	0.479755
Camkk2	0.317616	0.0516136	0.480211
Cdk13	-0.108921	0.0515883	0.480211
Mef2d	-0.104549	0.0516087	0.480211
Ncoa4	0.156671	0.051474	0.480211
Tle6	0.384646	0.0515955	0.480211
Tomm70a	0.144546	0.0516049	0.480211
Six6	1.17633	0.05169	0.480633
4930480K23Rik	-0.582834	0.0518369	0.480681
Fabp3	-0.180807	0.0518075	0.480681
Focad	0.175955	0.0518311	0.480681
Hhex	0.475877	0.0518499	0.480681
Mrpl13	0.146522	0.0518335	0.480681
B4galt5	-0.152377	0.0520564	0.480871
Mapk1ip1l	-0.175883	0.0520296	0.480871
Mboat1	-0.418171	0.052018	0.480871
Nipsnap3b	0.787223	0.0520378	0.480871
Prr33	0.116629	0.0520545	0.480871
Spib	1.14423	0.0519876	0.480871
Lrch4	0.218413	0.0521175	0.481149
Nrn1	0.990237	0.0521957	0.481298
Zfp948	-0.369361	0.0521745	0.481298
B3gntl1	-0.321285	0.0523409	0.481779
Bhlhb9	-0.442139	0.05228	0.481779
Pld5	-0.225214	0.0523268	0.481779
Tmem123	-0.159578	0.0524151	0.482176
Tfap4	-0.260503	0.0524606	0.482308
Fiz1	0.195921	0.0525818	0.483136
Rplp1	0.126224	0.052711	0.484037
AC121298.1	1.01902	0.0530333	0.484131
B3gnt2	-0.355932	0.0528507	0.484131
Gpsm2	0.5387	0.0528132	0.484131
Mrpl17	0.126313	0.0528578	0.484131
Olfr1305	-0.549625	0.0530645	0.484131
Pbx1	-0.147129	0.0528627	0.484131
Phlpp1	0.152144	0.0529526	0.484131
Rnf20	0.108245	0.052895	0.484131
Tecrl	-1.32109	0.0529577	0.484131
Tmem25	0.345923	0.0530081	0.484131
Ube2o	-0.0910652	0.052986	0.484131
Gcnt4	-0.94537	0.0531459	0.484305
Shisal1	0.516811	0.0531353	0.484305
Taco1	0.136309	0.0532367	0.484847
Riok1	-0.17677	0.0533147	0.485273
Tcp11l2	-0.16989	0.0534621	0.486045
Tnfsf12	0.457813	0.0534411	0.486045
Antxr2	-0.193982	0.0537049	0.486065
Apcdd1	0.472193	0.0536986	0.486065
Bax	0.288246	0.0535003	0.486065
Gad2	0.77645	0.0536602	0.486065
Gm26664	0.901878	0.0537053	0.486065
Lgals3bp	0.234507	0.0536529	0.486065
Olfr481	-0.967683	0.0535725	0.486065
Pet117	1.30712	0.0537149	0.486065
Fyttd1	-0.111333	0.0539518	0.486244
Hspa4l	0.224195	0.0539508	0.486244
Jph1	-0.090542	0.0539225	0.486244
Map3k14	0.230765	0.0537998	0.486244
Olfr859	0.554949	0.0539539	0.486244
Soat2	-1.06848	0.0537796	0.486244
Tmod2	-0.229863	0.0539014	0.486244
Cenpq	0.39617	0.0540807	0.486379
Pdap1	0.126292	0.0540256	0.486379
Pdss1	0.258197	0.0540943	0.486379
Smu1	0.131755	0.0540479	0.486379
Fbxo31	0.0845871	0.0541481	0.486546
Gpd2	-0.129805	0.0542069	0.486546
Ppp1r1c	-0.45625	0.0541764	0.486546
Atoh8	0.351031	0.0543095	0.486613
Crispld1	-0.474975	0.0543399	0.486613
Npat	-0.232243	0.0542609	0.486613
Sirt1	0.18381	0.0543356	0.486613
Ogt	-0.130481	0.0544003	0.486851
Tvp23b	0.457026	0.0544292	0.486851
Ap3s1	0.255685	0.054709	0.487536
Enox2	-0.149257	0.0547551	0.487536
Inhbb	0.483289	0.0547571	0.487536
Sfrp5	0.297999	0.0546513	0.487536
Tmem106a	0.495154	0.0546611	0.487536
Vmn1r58	-0.245905	0.0546901	0.487536
Xpo4	-0.324471	0.054619	0.487536
Zfpm1	0.258868	0.0546773	0.487536
Sult5a1	-0.422175	0.05479	0.487549
Gstp1	0.131831	0.0548405	0.487719
Cfdp1	0.143297	0.0548854	0.487839
Arl10	0.499665	0.0549963	0.487865
Col5a3	0.207343	0.0549906	0.487865
Sec31b	-0.141831	0.055014	0.487865
Thumpd3	0.189322	0.055001	0.487865
Scube2	-0.581751	0.055047	0.487878
1810024B03Rik	-0.632405	0.0554651	0.488485
Aar2	0.157123	0.0554171	0.488485
Brca2	-0.277494	0.0552257	0.488485
Ccdc144b	-0.418081	0.0553554	0.488485
Cidea	-0.909755	0.0554172	0.488485
Cyp39a1	0.365893	0.0555247	0.488485
Dusp13	0.0918023	0.0554976	0.488485
Gm16063	0.52258	0.055447	0.488485
Gm26830	-0.411885	0.0552748	0.488485
Phex	-0.655921	0.0554527	0.488485
Phf24	-0.497889	0.0552806	0.488485
Stub1	0.0861777	0.0552582	0.488485
Tm2d2	0.197341	0.0551918	0.488485
Capn3	-0.0720693	0.0558171	0.489142
Clasp2	-0.123077	0.0560906	0.489142
Exoc1	-0.163874	0.0558478	0.489142
Lamb2	0.15955	0.0560981	0.489142
Ly6g6d	0.908839	0.0559754	0.489142
Med13	-0.0787025	0.0559334	0.489142
Mgat2	0.30809	0.0557666	0.489142
Mrps28	0.171506	0.0561157	0.489142
Mtfr2	0.594734	0.0559027	0.489142
Olfr117	0.548661	0.0561313	0.489142
Pou5f2	-0.618386	0.0557248	0.489142
Slc39a13	-0.158957	0.0559255	0.489142
Tubg2	0.68596	0.0561035	0.489142
Wbp4	-0.109879	0.0560824	0.489142
Zfp119a	0.387005	0.055649	0.489142
Zfp3	-0.165165	0.0561352	0.489142
Zfp658	0.513947	0.0559343	0.489142
Anks1	0.20413	0.0561887	0.489334
9330104G04Rik	0.600926	0.0563424	0.489847
Atp13a2	0.169913	0.0562796	0.489847
Isg20	0.800278	0.0563171	0.489847
Alpl	0.307025	0.0565484	0.489991
Ell	-0.194752	0.0564375	0.489991
Fam43a	0.299077	0.0564795	0.489991
Nagk	-0.291778	0.0565255	0.489991
Olfr839-ps1	-0.204531	0.056509	0.489991
Tpsb2	0.885499	0.0565023	0.489991
Olfr624	0.272714	0.0565874	0.489997
Plxna4	0.288559	0.0566122	0.489997
Tmem69	-0.26262	0.05675	0.490916
Hnrnpr	-0.108113	0.0568152	0.491183
Pcolce	0.234421	0.0568442	0.491183
Emilin2	0.33103	0.0570311	0.49143
Fam124a	0.311051	0.0570031	0.49143
Irf2bpl	0.13523	0.0569401	0.49143
Rasgrp2	0.254308	0.0569054	0.49143
Slmapos2	-0.630416	0.0569745	0.49143
Wsb1	-0.313773	0.0570687	0.491482
Adamts10	-0.254393	0.0572497	0.492074
Ang	0.506411	0.0571827	0.492074
Cwc22	-0.134356	0.0573571	0.492074
Dstn	0.204092	0.0572214	0.492074
Gm26566	0.510583	0.057291	0.492074
Mrpl30	-0.112122	0.0573542	0.492074
Zfyve9	-0.0796947	0.0573595	0.492074
Fbxl20	-0.135451	0.0575971	0.493567
Gm21897	-0.15042	0.0575733	0.493567
St6galnac4	0.271153	0.0576354	0.493623
Mindy1	-0.179901	0.0577266	0.494131
Bnip2	0.076885	0.0578295	0.494315
Dnaja1	0.168917	0.0578781	0.494315
Olfr867	-0.556042	0.0579074	0.494315
Peli1	-0.146709	0.0578979	0.494315
Rhob	0.18135	0.0578553	0.494315
Slc22a8	0.952042	0.0580777	0.495308
Zfp738	-0.169922	0.0580876	0.495308
Gm45708	-1.23721	0.0581197	0.49531
Btbd7	-0.123456	0.0581537	0.495328
AI838599	-0.34193	0.0582557	0.495366
Brwd3	-0.200544	0.0583496	0.495366
Mtf1	0.12675	0.058336	0.495366
Parp10	0.357237	0.0583302	0.495366
Washc2	-0.0935251	0.0583471	0.495366
Zfp641	-0.152737	0.0582075	0.495366
Irgq	0.141448	0.0583972	0.495498
Myo5c	-0.182829	0.0584674	0.495823
Gm26675	-1.07786	0.058616	0.496707
Prag1	0.297996	0.0586357	0.496707
Itga5	0.315172	0.0587674	0.497349
Prps2	0.586726	0.0587755	0.497349
1500009L16Rik	-0.83997	0.0588242	0.497489
Pla1a	0.372587	0.0588905	0.497779
Gm32742	-0.275488	0.0589517	0.497792
Ssr1	-0.0815192	0.0589562	0.497792
Gm28590	-0.902585	0.0590772	0.498271
Heatr3	0.165503	0.0590735	0.498271
Ppp1r18	0.236992	0.0592205	0.499209
Gper1	0.902403	0.0593288	0.499213
Mzf1	0.400777	0.0593343	0.499213
Psmg4	-0.256158	0.0593902	0.499213
Sepsecs	-0.234617	0.0593482	0.499213
Slc26a11	-0.370733	0.059414	0.499213
Tmem14c	0.215664	0.0593961	0.499213
Cfap20	-0.252392	0.0595729	0.500065
Spsb4	-0.814684	0.0595799	0.500065
Plk3	0.600406	0.0596961	0.500769
Hsd17b10	-0.176161	0.0597723	0.501138
Ccdc22	-0.182804	0.0599371	0.502249
Cyb561a3	0.720175	0.060052	0.502903
Dusp26	0.213359	0.0600928	0.502903
Gm39117	1.26351	0.0601448	0.502903
Hp1bp3	-0.0761872	0.0601137	0.502903
Htra1	0.223166	0.0602254	0.503035
Rab11b	-0.102494	0.0601964	0.503035
Sox11	-1.00958	0.0603112	0.503209
Tmem267	0.32865	0.0602857	0.503209
Ankrd37	0.534913	0.0605119	0.504346
Tvp23a	-0.994986	0.060526	0.504346
Zcchc8	0.147686	0.0605449	0.504346
Pik3r2	-0.145801	0.0606059	0.504583
D6Ertd474e	-1.08996	0.0607207	0.505117
Gabpb2	-0.115773	0.0608013	0.505117
Mall	0.608647	0.0608437	0.505117
Sirt2	0.0817996	0.0608025	0.505117
Smc1a	0.117117	0.0608653	0.505117
Tmem191c	-0.652076	0.0607527	0.505117
Csf2ra	0.358535	0.0610005	0.505969
Arf2	0.205137	0.0612551	0.506657
B830012L14Rik	-1.23258	0.0613183	0.506657
Gm19410	-0.496815	0.0612794	0.506657
Gm30709	-0.361164	0.0611553	0.506657
Nsd3	0.128085	0.0613207	0.506657
Prss23	0.172487	0.0613065	0.506657
Rgl2	-0.201441	0.0613447	0.506657
Sept5	0.465963	0.0612962	0.506657
Calcrl	0.171999	0.0614792	0.507498
Gm14085	0.775427	0.061528	0.507631
Cntrl	-0.116291	0.0616613	0.508333
Mrgprb1	1.04949	0.0617105	0.508333
Zfyve21	0.253444	0.0617115	0.508333
Zfp131	0.123104	0.0617483	0.508367
Nmt1	-0.104995	0.0618134	0.508633
Hgsnat	0.195211	0.0619226	0.508992
Pde3b	0.264357	0.0619192	0.508992
Alox8	-0.918469	0.0621289	0.509133
Bhlhe40	-0.132753	0.0620165	0.509133
Gm36264	-0.852915	0.0620017	0.509133
Robo4	0.22701	0.0620553	0.509133
Tgfbr3	0.123137	0.0620725	0.509133
Vegfc	0.717213	0.0621366	0.509133
Hhat	0.345683	0.0621813	0.50923
Zc3h6	-0.251081	0.0622142	0.509231
G3bp1	0.0790874	0.0623581	0.509841
Iqgap2	0.260841	0.0623748	0.509841
Osr2	-0.606186	0.0623873	0.509841
Slc22a4	0.455071	0.0624634	0.509926
Tpgs1	0.252967	0.0624468	0.509926
Atf2	-0.129809	0.0625026	0.509978
Gm26819	-1.19127	0.0625596	0.510175
Bcap29	-0.157175	0.0627864	0.510301
Crip3	-0.803499	0.0628781	0.510301
Gipc1	0.27323	0.0626223	0.510301
Gm20735	-0.547526	0.0627992	0.510301
Kcna5	0.279168	0.0629297	0.510301
LT629153.4	-0.205358	0.0626796	0.510301
Selenom	-0.354328	0.0628217	0.510301
Tmem165	0.189717	0.0627367	0.510301
Tmem60	0.301552	0.0628758	0.510301
Txnl1	-0.126129	0.0627523	0.510301
Uprt	0.202193	0.0629368	0.510301
Smtnl2	-0.096765	0.063047	0.510927
Alcam	0.74951	0.0638966	0.511543
Bclaf1	-0.110663	0.0641116	0.511543
Ccdc149	0.549424	0.0632938	0.511543
Cnr2	-1.13843	0.0633733	0.511543
Col18a1	0.324078	0.0637428	0.511543
Csdc2	-0.290281	0.0637516	0.511543
Csf2rb2	0.374247	0.0641057	0.511543
Ctgf	0.292309	0.0637194	0.511543
Ddit4	0.56505	0.0640961	0.511543
Edil3	0.764394	0.0633646	0.511543
Epha7	-0.294361	0.0640773	0.511543
Fam160b2	0.0916453	0.0640909	0.511543
Gm4544	0.304249	0.0633018	0.511543
Ifit3	0.507537	0.0640696	0.511543
Ipo9	-0.125012	0.0638237	0.511543
Lrfn3	0.305608	0.0640786	0.511543
Mbip	0.361328	0.064036	0.511543
Mea1	-0.137177	0.0637105	0.511543
Moap1	-0.407554	0.0634104	0.511543
Ntpcr	0.292641	0.063275	0.511543
Nxpe5	0.848164	0.063942	0.511543
Olfr204	-0.415831	0.0641366	0.511543
Plcd1	0.256374	0.0638328	0.511543
Rrm2b	0.142378	0.0640681	0.511543
Stn1	-0.328847	0.0631891	0.511543
Stradb	0.109534	0.0638064	0.511543
Susd5	1.04782	0.063461	0.511543
Tmem88b	-0.518845	0.0640181	0.511543
Trim12c	0.205538	0.0641447	0.511543
Ttll3	0.421062	0.0638637	0.511543
Usp46	0.236815	0.0638808	0.511543
S100a3	-1.01419	0.0641959	0.511688
Nudt6	-0.20769	0.0642601	0.511936
Gm47461	0.583667	0.0643044	0.512027
1600014C10Rik	0.192303	0.0643609	0.512132
Sh3tc1	0.34402	0.0643836	0.512132
Gm45356	-1.32098	0.0644955	0.512759
Tsr3	-0.18263	0.0645716	0.513101
Plcd4	-0.172498	0.0647032	0.513634
Zfp667	-0.253318	0.0647048	0.513634
Taf1c	-0.29404	0.06477	0.513889
A630075F10Rik	-0.558098	0.0650684	0.514171
Dusp15	1.05674	0.0650707	0.514171
Erich3	0.798185	0.064849	0.514171
Gm48914	-1.04788	0.0648839	0.514171
Golga3	-0.0839661	0.0650136	0.514171
Olfr1555-ps1	0.53029	0.0650324	0.514171
St3gal4	0.471118	0.0649604	0.514171
Zcchc3	-0.765971	0.0649564	0.514171
Bcl3	0.610296	0.0651466	0.514363
Mob4	-0.154346	0.0651786	0.514363
S100pbp	-0.280554	0.0651944	0.514363
AL731810.1	-0.211294	0.0654397	0.514467
C1qtnf3	-1.276	0.0653776	0.514467
Fam57b	0.200854	0.0653434	0.514467
Ier3	0.470008	0.0654205	0.514467
Myct1	0.419434	0.0653823	0.514467
Osbpl1a	0.0974684	0.0652473	0.514467
Zfp825	-0.367859	0.0654141	0.514467
Glb1l2	-0.392092	0.0655706	0.51523
Nae1	-0.16013	0.065603	0.51523
Gm7607	-0.481668	0.065671	0.515503
Hars2	0.2038	0.0657676	0.515998
Olfr890	-0.724803	0.0658007	0.515998
AB124611	0.940761	0.0658692	0.516169
Arhgap19	-0.271948	0.065889	0.516169
Smim14	-0.136622	0.065968	0.516528
Ccdc32	-0.312337	0.0662222	0.517996
Dnmbp	-0.108308	0.0662007	0.517996
Cers3	-1.14223	0.0663543	0.518767
Dhrs7b	0.193887	0.0664618	0.51897
Gm48199	-1.09134	0.0664806	0.51897
Zc4h2	0.779326	0.0664189	0.51897
Slc8a2	-0.983553	0.066528	0.519079
Kif2c	0.830964	0.066629	0.519345
Olfr1537	0.868239	0.0666166	0.519345
Pdk3	-0.685815	0.0667426	0.519969
Nr2f1	1.0533	0.0668956	0.520638
Sri	0.213829	0.066882	0.520638
Arpc2	-0.110109	0.0670335	0.520997
As3mt	0.190801	0.0670425	0.520997
Nectin1	0.317035	0.0670331	0.520997
2700046G09Rik	-0.537065	0.0671203	0.521341
Gli2	-0.485779	0.0671826	0.521564
[truncated: 13,520 more rows]
