# Supplementary material for: MOTS-c is an exercise-induced mitochondrial-encoded regulator of age-dependent physical decline and muscle homeostasis
Source: Nat Commun. 2021 Jan 20;12:470. doi: 10.1038/s41467-020-20790-0 (PMC7817689; doi:10.1038/s41467-020-20790-0)
Supplement: Supplementary file 13 — Source Data [file 41467_2020_20790_MOESM13_ESM.xlsx]

## Sheet: Figure 1b
Western Blot Images

## Sheet: Figure 1c and S1a
Western Blot Quantification
Fold Change
Average MOTS-c fold change from independent values from each gel
Subject:		1	2	3	4	5	6	7	8	9	10
WB #1	Pre	1	1	1	1	1	1	1	1	1	1
	Post	33.3346	0.387725	9.66466	13.0918	0.999883	7.19063	1.60615	0.54219	19.7049	20.6069
	4-hr	2.15533	0.316674	3.56056	30.1444	0.378342	0.0444188	1.13971	0.381836	3.27778	108.267
WB #2	Pre	1	1	1		1	1	1	1	1	1
	Post	5.1506	0.179713	15.5648		2.23209	5.66707	0.465948	0.323849	1.45601	144.024
	4-hr	40.4566	0.41807	11.7405		1.82168	3.80669	0.0144802	0.0989434	1.33819	260.406
WB #3	Pre	1	1	1	1	1	1	1	1	1	1
	Post	0.795965	4.51209	22.135	5.59758	1.44612	1.34991	2.38121	0.222905	20.0636	8.10933
	4-hr	8.88045	1.465	32.1806	6.81571	0.150543	0.135427	0.402956	0.186416	10.5343	19.1124
Average	Pre	1	1	1	1	1	1	1	1	1	1
	Post	13.0937	1.69317	15.7882	9.34467	1.55936	4.73587	1.48443	0.362981	13.7415	57.5801
	4-hr	17.1641	0.733247	15.8272	18.48	0.783523	1.32885	0.519048	0.222399	5.05008	129.262
Raw Absolute MOTS-c/GAPDH
Subject:		1	2	3	4	5	6	7	8	9	10
WB #1	Pre	0.016606	0.442295	0.348587	0.092347	1.75089	0.156527	0.118608	1.70773	0.057478	0.150764
	Post	0.553554	0.171489	3.36897	1.20898	1.75069	1.12553	0.190502	0.925915	1.1326	3.10679
	4-hr	0.035791	0.140063	1.24116	2.78374	0.662437	0.006953	0.135179	0.652074	0.1884	16.3228
WB #2	Pre	0.036292	0.504964	0.109049		0.837165	0.416746	2.3151	0.365998	0.315346	0.005264
	Post	0.186925	0.090749	1.69733		1.86863	2.36173	1.07872	0.118528	0.459146	0.758193
	4-hr	1.46825	0.211111	1.28029		1.52505	1.58642	0.033523	0.036213	0.421993	1.37087
WB #3	Pre	0.004018	0.145176	0.024885	0.199466	1.29314	0.625425	0.320261	2.94475	0.051941	0.092245
	Post	0.003198	0.655047	0.550826	1.11653	1.87003	0.844269	0.762607	0.656398	1.04213	0.748046
	4-hr	0.035682	0.212683	0.800809	1.3595	0.194673	0.084699	0.129051	0.548949	0.547163	1.76303
Run #1	MOTS-c VALUES
	P1-Mots-c				P2 - Mots-c				P3- Mots-c				P4 - Mots-c				P5-Mots-c				P6-Mots-c				P7- Mots-c				P8 - Mots-c				P9 - MOTS-c				P10 - MOTS-c
	Lane	Quantification Measure			Lane	Quantification Measure			Lane	Quantification Measure			Lane	Quantification Measure			Lane	Quantification Measure			Lane	Quantification Measure			Lane	Quantification Measure			Lane	Quantification Measure			Lane	Quantification Measure			Lane	Quantification Measure
	1 (loading)	15797.6			1 (loading)	17134.6			1 (loading)	11090.4			1 (loading)	17248.1			1 (loading)	16988.3			1 (loading)	13552.8			1 (loading)	15236.1			1 (loading)	31303.3			1 (loading)	9930.02			1 (loading)	10830
	2 (pre)	131.577			2 (pre)	3987.52			2 (pre)	3163.95			2 (pre)	1009.82			2 (pre)	13880.8			2 (pre)	1253.13			2 (pre)	1224.41	Untrained		2 (pre)	12841.4			2 (pre)	432.435			2 (pre)	1576.13
	3 (post)	5944.23			3 (post)	1096.65			3 (post)	26198.9			3 (post)	9310.68			3 (post)	13551.8			3 (post)	9867.22			3 (post)	1574.89			3 (post)	8082.39			3 (post)	4349.59			3 (post)	8704.05
	4 (4-hr)	251.891			4 (4-hr)	860.991			4 (4-hr)	10737.5			4 (4-hr)	17784.6			4 (4-hr)	3693.61			4 (4-hr)	74.192			4 (4-hr)	1250.23			4 (4-hr)	5218.37			4 (4-hr)	1908.72			4 (4-hr)	25858.6
	GAPDH
	P1 - GAPDH				P2-GAPDH				P3-GAPDH				P4 - GAPDH				P5 - GAPDH				P6 - GAPDH				P7 - GAPDH				P8 - GAPDH				P9 - GAPDH				P10 - GAPDH
	Lane	Quantification Measure			Lane	Quantification Measure			Lane	Quantification Measure			Lane	Quantification Measure			Lane	Quantification Measure			Lane	Quantification Measure			Lane	Quantification Measure			Lane	Quantification Measure			Lane	Quantification Measure			Lane	Quantification Measure
	1 (loading)	7696.88			1 (loading)	8241.69			1 (loading)	8302.1			1 (loading)	14241.1			1 (loading)	7568.28			1 (loading)	7040.15			1 (loading)	10711			1 (loading)	5735.38			1 (loading)	2412.55			1 (loading)	1792.2
	2 (pre)	7923.47			2 (pre)	9015.52			2 (pre)	9076.52			2 (pre)	10935.1			2 (pre)	7927.86			2 (pre)	8005.88			2 (pre)	10323.1	Untrained		2 (pre)	7519.55			2 (pre)	7523.52			2 (pre)	10454.3
	3 (post)	10738.3			3 (post)	6394.86			3 (post)	7776.52			3 (post)	7701.25			3 (post)	7740.86			3 (post)	8766.76			3 (post)	8267.05			3 (post)	8729.08			3 (post)	3840.38			3 (post)	2801.62
	4 (4-hr)	7037.76			4 (4-hr)	6147.15			4 (4-hr)	8651.15			4 (4-hr)	6388.76			4 (4-hr)	5575.79			4 (4-hr)	10670.9			4 (4-hr)	9248.76			4 (4-hr)	8002.72			4 (4-hr)	10131.2			4 (4-hr)	1584.2
	Calculation
	P1- Calculation				P2-Calculation				P3- Calculation				P4- Calculation				P5 - Calculation				P6 - Calculation				P7 - Calculation				P8 - Calculation				P9 - Calculation				P10 - Calculation
	Lane	Value	Relative		Lane	Value	Relative		Lane	Value	Relative		Lane	Value	Relative		Lane	Value	Relative		Lane	Value	Relative		Lane	Value	Relative		Lane	Value	Relative		Lane	Value	Relative		Lane	Value	Relative
	1 (loading)	2.05246			1 (loading)	2.07901	1		1 (loading)	1.33585	1		1 (loading)	1.21115	1		1 (loading)	2.24468	1		1 (loading)	1.92507	1		1 (loading)	1.42248	1		1 (loading)	5.45793	1		1 (loading)	4.11599	1		1 (loading)	6.04286	1
	2 (pre)	0.016606	1		2 (pre)	0.442295	1		2 (pre)	0.348587	1		2 (pre)	0.0923469	1		2 (pre)	1.75089	1		2 (pre)	0.156527	1		2 (pre)	0.118608	1		2 (pre)	1.70773	1		2 (pre)	0.0574778	1		2 (pre)	0.150764	1
	3 (post)	0.553554	33.3346		3 (post)	0.171489	0.387725		3 (post)	3.36897	9.66466		3 (post)	1.20898	13.0918		3 (post)	1.75069	0.999883		3 (post)	1.12553	7.19063		3 (post)	0.190502	1.60615		3 (post)	0.925915	0.54219		3 (post)	1.13259	19.7049		3 (post)	3.10679	20.6069
	4 (4-hr)	0.0357914	2.15533		4 (4-hr)	0.140063	0.316674		4 (4-hr)	1.24116	3.56056		4 (4-hr)	2.78374	30.1444		4 (4-hr)	0.662437	0.378342		4 (4-hr)	0.00695272	0.0444188		4 (4-hr)	0.135179	1.13971		4 (4-hr)	0.652074	0.381836		4 (4-hr)	0.1884	3.27778		4 (4-hr)	16.3228	108.267
Run #2	MOTS-c VALUES
	P1-Mots-c				P2 - Mots-c				P3- Mots-c				P4 - Mots-c				P5-Mots-c				P6-Mots-c				P7- Mots-c				P8 - Mots-c				P9 - MOTS-c				P10 - MOTS-c
	Lane	Quantification Measure			Lane	Quantification Measure			Lane	Quantification Measure			Lane	Quantification Measure			Lane	Quantification Measure			Lane	Quantification Measure			Lane	Quantification Measure			Lane	Quantification Measure			Lane	Quantification Measure			Lane	Quantification Measure
	1 (loading)	23559.7			1 (loading)	38920.2			1 (loading)	14240			1 (loading)	24655.3			1 (loading)	17468.4			1 (loading)	17199.1			1 (loading)	22094.1			1 (loading)	17143.7			1 (loading)	35026.3			1 (loading)	13675
	2 (pre)	282.263			2 (pre)	5116.63			2 (pre)	1367.96			2 (pre)	47.657			2 (pre)	6566.85			2 (pre)	3901.64			2 (pre)	19340.3			2 (pre)	4054.78			2 (pre)	5846.63			2 (pre)	56.364
	3 (post)	1504.13			3 (post)	773.163			3 (post)	19242.8			3 (post)	4283.23			3 (post)	16728.3			3 (post)	16636.4			3 (post)	8755			3 (post)	1391.86			3 (post)	5579.78			3 (post)	8915.63
	4 (4-hr)	14467.8			4 (4-hr)	1686.31			4 (4-hr)	15977			4 (4-hr)	20688.8			4 (4-hr)	15672.6			4 (4-hr)	13633.3			4 (4-hr)	308.678			4 (4-hr)	329.577			4 (4-hr)	7029.19			4 (4-hr)	14868.5
	GAPDH
	P1 - GAPDH				P2-GAPDH				P3-GAPDH				P4 - GAPDH				P5 - GAPDH				P6 - GAPDH				P7 - GAPDH				P8 - GAPDH				P9 - GAPDH				P10 - GAPDH
	Lane	Quantification Measure			Lane	Quantification Measure			Lane	Quantification Measure			Lane	Quantification Measure			Lane	Quantification Measure			Lane	Quantification Measure			Lane	Quantification Measure			Lane	Quantification Measure			Lane	Quantification Measure			Lane	Quantification Measure
	1 (loading)	9335.69			1 (loading)	9904.08			1 (loading)	11261.7			1 (loading)	13607.3			1 (loading)	7136.55			1 (loading)	8890.71			1 (loading)	9715.15			1 (loading)	8843.23			1 (loading)	11140.3			1 (loading)	12623.8
	2 (pre)	7777.57			2 (pre)	10132.7			2 (pre)	12544.5			2 (pre)	11455.6			2 (pre)	7844.15			2 (pre)	9362.15			2 (pre)	8353.98			2 (pre)	11078.7			2 (pre)	18540.4			2 (pre)	10706.7
	3 (post)	8046.71			3 (post)	8519.83			3 (post)	11337.1			3 (post)	7207.15			3 (post)	8952.17			3 (post)	7044.15			3 (post)	8116.1			3 (post)	11742.9			3 (post)	12152.5			3 (post)	11759
	4 (4-hr)	9853.76			4 (4-hr)	7987.78			4 (4-hr)	12479.2			4 (4-hr)	5782.44			4 (4-hr)	10276.8			4 (4-hr)	8593.73			4 (4-hr)	9207.88			4 (4-hr)	9101.05			4 (4-hr)	16657.1			4 (4-hr)	10846
	Calculation
	P1- Calculation				P2-Calculation				P3- Calculation				P4- Calculation				P5 - Calculation				P6 - Calculation				P7 - Calculation				P8 - Calculation				P9 - Calculation				P10 - Calculation
	Lane	Value	Relative		Lane	Value	Relative		Lane	Value	Relative		Lane	Value	Relative		Lane	Value	Relative		Lane	Value	Relative		Lane	Value	Relative		Lane	Value	Relative		Lane	Value	Relative		Lane	Value	Relative
	1 (loading)	2.52362	1		1 (loading)	3.92972	1		1 (loading)	1.26446	1		1 (loading)	1.81192	1		1 (loading)	2.44774	1		1 (loading)	1.9345	1		1 (loading)	2.27419	1		1 (loading)	1.93862	1		1 (loading)	3.1441	1		1 (loading)	1.08327	1
	2 (pre)	0.0362919	1		2 (pre)	0.504964	1		2 (pre)	0.109049	1		2 (pre)				2 (pre)	0.837165	1		2 (pre)	0.416746	1		2 (pre)	2.3151	1		2 (pre)	0.365998	1		2 (pre)	0.315346	1		2 (pre)	0.00526435	1
	3 (post)	0.186925	5.1506		3 (post)	0.0907486	0.179713		3 (post)	1.69733	15.5648		3 (post)				3 (post)	1.86863	2.23209		3 (post)	2.36173	5.66707		3 (post)	1.07872	0.465948		3 (post)	0.118528	0.323849		3 (post)	0.459146	1.45601		3 (post)	0.758193	144.024
	4 (4-hr)	1.46825	40.4566		4 (4-hr)	0.211111	0.41807		4 (4-hr)	1.2803	11.7405		4 (4-hr)				4 (4-hr)	1.52505	1.82168		4 (4-hr)	1.58642	3.80669		4 (4-hr)	0.0335232	0.0144802		4 (4-hr)	0.0362131	0.0989434		4 (4-hr)	0.421993	1.33819		4 (4-hr)	1.37087	260.406
Run #3	MOTS-c VALUES
	P1-Mots-c				P2 - Mots-c				P3- Mots-c				P4 - Mots-c				P5-Mots-c				P6-Mots-c				P7- Mots-c				P8 - Mots-c				P9 - MOTS-c				P10 - MOTS-c
	Lane	Quantification Measure			Lane	Quantification Measure			Lane	Quantification Measure			Lane	Quantification Measure			Lane	Quantification Measure			Lane	Quantification Measure			Lane	Quantification Measure			Lane	Quantification Measure			Lane	Quantification Measure			Lane	Quantification Measure
	1 (loading)	14562.1			1 (loading)	9598.09			1 (loading)	21471.1			1 (loading)	17949.5			1 (loading)	18262			1 (loading)	16654.8			1 (loading)	10888.2			1 (loading)	18162.8			1 (loading)	14900.8			1 (loading)	17871.8
	2 (pre)	41.485			2 (pre)	485.506			2 (pre)	264.263			2 (pre)	911.042			2 (pre)	11198.3			2 (pre)	10204.9			2 (pre)	2343.5			2 (pre)	18268.1			2 (pre)	637.678			2 (pre)	252.678
	3 (post)	51.071			3 (post)	5717.97			3 (post)	4920.37			3 (post)	626.092			3 (post)	10774.1			3 (post)	13093.2			3 (post)	9459.43			3 (post)	4543.23			3 (post)	5265.2			3 (post)	8927.72
	4 (4-hr)	351.749			4 (4-hr)	2160.1			4 (4-hr)	9393.65			4 (4-hr)	8577.02			4 (4-hr)	2482.57			4 (4-hr)	1108.43			4 (4-hr)	1538.23			4 (4-hr)	4645.9			4 (4-hr)	2826.05			4 (4-hr)	6489.97
	GAPDH
	P1 - GAPDH				P2-GAPDH				P3-GAPDH				P4 - GAPDH				P5 - GAPDH				P6 - GAPDH				P7 - GAPDH				P8 - GAPDH				P9 - GAPDH				P10 - GAPDH
	Lane	Quantification Measure			Lane	Quantification Measure			Lane	Quantification Measure			Lane	Quantification Measure			Lane	Quantification Measure			Lane	Quantification Measure			Lane	Quantification Measure			Lane	Quantification Measure			Lane	Quantification Measure			Lane	Quantification Measure
	1 (loading)	13496.8			1 (loading)	8518.33			1 (loading)	8573.52			1 (loading)	10509.9			1 (loading)	11602.5			1 (loading)	15733.8			1 (loading)	8845.32			1 (loading)	7716.33			1 (loading)	13851.7			1 (loading)	16410.5
	2 (pre)	10324.8			2 (pre)	3344.26			2 (pre)	10619.4			2 (pre)	4567.4			2 (pre)	8659.73			2 (pre)	16316.8			2 (pre)	7317.46			2 (pre)	6203.62			2 (pre)	12276.9			2 (pre)	2739.2
	3 (post)	15968.7			3 (post)	8729.1			3 (post)	8932.71			3 (post)	560.749			3 (post)	5761.44			3 (post)	15508.3			3 (post)	12404.1			3 (post)	6921.45			3 (post)	5052.35			3 (post)	11934.7
	4 (4-hr)	9857.95			4 (4-hr)	10156.5			4 (4-hr)	11730.2			4 (4-hr)	6308.93			4 (4-hr)	12752.5			4 (4-hr)	13086.6			4 (4-hr)	11919.6			4 (4-hr)	8463.28			4 (4-hr)	5164.92			4 (4-hr)	3681.15
	Calculation
	P1- Calculation				P2-Calculation				P3- Calculation				P4- Calculation				P5 - Calculation				P6 - Calculation				P7 - Calculation				P8 - Calculation				P9 - Calculation				P10 - Calculation
	Lane	Value	Relative		Lane	Value	Relative		Lane	Value	Relative		Lane	Value	Relative		Lane	Value	Relative		Lane	Value	Relative		Lane	Value	Relative		Lane	Value	Relative		Lane	Value	Relative		Lane	Value	Relative
	1 (loading)	1.07893	1		1 (loading)	1.12676	1		1 (loading)	2.50435	1		1 (loading)	1.70787	1		1 (loading)	1.57398	1		1 (loading)	1.05853	1		1 (loading)	1.23096	1		1 (loading)	2.35382	1		1 (loading)	1.07574	1		1 (loading)	1.08905	1
	2 (pre)	0.00401801	1		2 (pre)	0.145176	1		2 (pre)	0.0248849	1		2 (pre)	0.199466	1		2 (pre)	1.29314	1		2 (pre)	0.625425	1		2 (pre)	0.320261	1		2 (pre)	2.94475	1		2 (pre)	0.0519413	1		2 (pre)	0.092245	1
	3 (post)	0.0031982	0.795965		3 (post)	0.655047	4.51209		3 (post)	0.550826	22.135		3 (post)	1.11653	5.59758		3 (post)	1.87004	1.44612		3 (post)	0.844269	1.34991		3 (post)	0.762607	2.38121		3 (post)	0.656398	0.222905		3 (post)	1.04213	20.0636		3 (post)	0.748046	8.10933
	4 (4-hr)	0.0356817	8.88045		4 (4-hr)	0.212683	1.465		4 (4-hr)	0.800809	32.1806		4 (4-hr)	1.3595	6.81571		4 (4-hr)	0.194673	0.150543		4 (4-hr)	0.0846992	0.135427		4 (4-hr)	0.129051	0.402956		4 (4-hr)	0.548949	0.186416		4 (4-hr)	0.547163	10.5343		4 (4-hr)	1.76303	19.1124

## Sheet: Figure 1d and S1b
Plasma MOTS-c ELISA
Plasma MOTS-c ELISA (pg/mL)
Subject	Time Point	Raw	Relative
1	Pre	184.559	1
	Mid	276.837	1.5
	Post	246.319	1.335
	4-hr	156.392	0.847
2	Pre	142.62	1
	Mid	198.227	1.39
	Post	173.481	1.216
	4-hr	130.391	0.914
3	Pre	126.655	1
	Mid	214.713	1.695
	Post	225.395	1.78
	4-hr	148.624	1.173
4	Pre	159.152	1
	Mid	231.255	1.453
	Post	238.399	1.498
	4-hr	0	0
5	Pre	210.649	1
	Mid	228.197	1.083
	Post	238.399	1.132
	4-hr	194.177	0.922
6	Pre	105.803	1
	Mid	159.654	1.509
	Post	153.634	1.452
	4-hr	173.229	1.637
7	Pre	112.988	1
	Mid	189.999	1.682
	Post	119.691	1.059
	4-hr	109.269	0.967
8	Pre	102.834	1
	Mid	199.999	1.945
	Post	177.26	1.724
	4-hr	95.67	0.93
9	Pre	58.642	1
	Mid	69.625	1.187
	Post	62.786	1.071
	4-hr	40.454	0.69
10	Pre	64.982	1
	Mid	137.624	2.118
	Post	149.876	2.306
	4-hr	192.154	2.957

## Sheet: 2a
CD-1 Running Curve
Seconds	Control	5 mg/kg MOTS-c	15 mg/kg MOTS-c
1214	1
1593	1
2392	1
1899	1
3061	1
2437		1
1542		1
1621		1
1913		1
2374		1
2564			1
2484			1
3094			1
3565			1
2420			1
3134			1

## Sheet: 2b
CD-1 Running Time (s)
Control	5 mg/kg MOTS-c	15 mg/kg MOTS-c
1214	2437	2564
1593	1542	2484
2392	1621	3094
1899	1913	3565
3061	2374	2420
		3134

## Sheet: 2c
CD-1 Running Distance (m)
Control						5 mg/kg MOTS-c						15 mg/kg MOTS-c
1214	1593	2392	1899	3061		2437	1542	1621	1913	2374		2564	2484	3094	3565	2420	3134

## Sheet: 2d
CD-1 Mice in Last Stage
Control	5 mg/kg MOTS-c	15 mg/kg MOTS-c
0.166	0.1616	1

## Sheet: 2e
C57BL/6J Running Curve
Seconds	Control Diet PBS	Control Diet MOTS-c	HFD PBS	HFD MOTS-c
584	1
590	1
1318	1
331	1
696	1
762	1
718	1
674	1
2408		1
704		1
1280		1
2551		1
908		1
1410		1
927		1
852		1
561			1
718			1
747			1
789			1
634			1
720			1
529			1
185			1
1153				1
912				1
1801				1
718				1
810				1
697				1
2015				1
1681				1

## Sheet: 2f
C57BL/6J Running Time (s)
Control DIet PBS	Control Diet MOTS-c	High Fat Diet PBS	High Fat Diet MOTS-c
584	2408	561	1153
590	704	718	912
1318	1280	747	1801
331	2551	789	718
696	908	634	810
762	1410	720	697
718	927	529	2015
674	852	185	1681

## Sheet: 2g
C57BL/6J Running Distance (m)
Control DIet PBS	Control Diet MOTS-c	High Fat Diet PBS	High Fat Diet MOTS-c
140.2	688.07	133.2	310.9
142	176.2	180.4	235.3
360.4	349	189.1	505.3
137.23	741.93	201.7	180.4
173.8	237.4	155.2	208
192.8	388	181	174.1
180.4	238.25	123.88	569.5
167.2	220.6	40.08	469.3

[truncated: 54 more sheets: 2h, 3b, 3c, 3d, 3e, 3f, 4a, 4b, 4c, 4d, 4e, 4f, 4g, 4h, 4i, 4j, 4k, 4l, 4m, 5a …]
